# Supplementary material for: Precision Identification of Locally Advanced Rectal Cancer in Denoised CT Scans Using EfficientNet and Voting System Algorithms
Source: Bioengineering (Basel). 2024 Apr 19;11(4):399. doi: 10.3390/bioengineering11040399 (PMC11048699; doi:10.3390/bioengineering11040399)
Supplement: Supplementary file 1 [file bioengineering-11-00399-s001.zip › Supplement 1/Model 1 CRM positive Images result/Acc T2.txt]

test2
Test loss: 0.8768696784973145
Test accuracy: 0.7910094857215881
