# Supplementary material for: Precision Identification of Locally Advanced Rectal Cancer in Denoised CT Scans Using EfficientNet and Voting System Algorithms
Source: Bioengineering (Basel). 2024 Apr 19;11(4):399. doi: 10.3390/bioengineering11040399 (PMC11048699; doi:10.3390/bioengineering11040399)
Supplement: Supplementary file 1 [file bioengineering-11-00399-s001.zip › Supplement 3/Model 2a 2b LARC case result/Model 2b Test 2 set 197 cases/CRM positive Images AUC Confu. matrix/Acc.txt]

Test loss: 1.2095322608947754
Test accuracy: 0.784700334072113
