# Supplementary material for: Precision Identification of Locally Advanced Rectal Cancer in Denoised CT Scans Using EfficientNet and Voting System Algorithms
Source: Bioengineering (Basel). 2024 Apr 19;11(4):399. doi: 10.3390/bioengineering11040399 (PMC11048699; doi:10.3390/bioengineering11040399)
Supplement: Supplementary file 1 [file bioengineering-11-00399-s001.zip › Supplement 4/Supplement 4 Test two LR OS survival to Sta.xlsx]

## Sheet: Analysis data
image ID	gender	age	date of birth	year of birth	age of diagnosis	Diagnosis	Lesion site U:1, M:2, L:3, A:4	inclusion	exclu reason	Dx date	Op date	surgery	preTx RT	waiting	c stage	T	N	(HSU)cCRM++	Dr.01(normal/disease)	cCRM+	p st	T	N	pCRM+	image date	Series	begin	end	MRI	MRI date	Local Recur	Local Recur date	Recur	Recur date	die	die date	met	Status_DFS	DFS_date	Status_Local	Local_date	Recur	DFS	Status_OS(0活著 1 死亡)	OS time	End_date	last F/U time	follow up time (month)	Month_Local
0354	0	74	1948-03-01	1948	68	Adenocarcinoma	3	1			2016-11-10	LAR	0	0	3	3	1b		1	1	3	3	2b	0	2016-10-10	3	66	71	0		0		1	2017-03-06	1	2018-08-09	liver	1	2017-03-06	0	2018-08-09			1		2018-08-09	2018-08-21	21.3487	20.9
0351	0	87	1934-09-02	1934	82	Adenocarcinoma	1	1			2016-11-14	LAR	0	0	3	3	1		0	0	3	3	1b	0	2016-10-21	2	65	68	0		0		1	2018-05-30	1	2021-04-23		1	2018-05-30	0	2021-04-23			1		2021-04-23	2021-04-23	53.3224	53.3
0419	1	90	1931-08-26	1931	83	Adenocarcinoma	1	1			2015-01-28	LAR	0	0	2	3	0		1	1	3	3	2a	0	2015-01-23	2	75	81	0		0		1	2016-04-27	1	2018-01-30	liver	1	2016-04-27	0	2018-01-30			1		2018-01-30	2017-11-30	34.1118	36.1
0344	1	45	1976-06-08	1976	40	Adenocarcinoma	3	1			2016-12-12	LAR TME	0	0	2	3	0		1	1	3	3	2a	0	2016-12-06	2	81	87	0		0		1	2019-01-19	1	2021-01-15	liver lung	1	2019-01-19	0	2021-01-15			1		2021-01-15	2020-12-23	48.4211	49.1
0308	1	81	1940-05-01	1940	77	Adenocarcinoma	2	1			2017-07-17	LAR	0	0	3	4a	1b		1	1	2	3	0	0	2017-07-15	3	56	71	0		0		1	2019-04-15	1	2020-07-19	lung	1	2019-04-15	0	2020-07-19			1		2020-07-19	2020-07-19	36.1184	36.1
0360	1	93	1928-08-08	1928	88	Adenocarcinoma	2	1			2016-10-07	LAR	0	0	2	3	0		1	1	2	4a	0	0	2016-10-03	4	68	73	0		0		1	2017-01-05	1	2017-03-31	liver、lung	1	2017-01-05	0	2017-03-31			1		2017-03-31	2017-03-31	5.75658	5.7
0452	0	73	1948-08-01	1948	65	Adenocarcinoma	2	1			2014-07-14	LAR	0	0	3	3	1b		1	1	2	3	0	0	2014-07-10	3	63	73	0		0		1	2016-09-06	1	2016-12-23	lung、liver	1	2016-09-06	0	2016-12-23			1		2016-12-23	2016-12-23	29.375	29.3
0476	0	73	1948-05-11	1948	65	Adenocarcinoma	1	1			2014-02-20	LAR	0	0	2	3	0		1	1	3	4a	1b	0	2014-02-13	2	65	68	0		0		1	2014-11-07	1	2017-04-27	liver	1	2014-11-07	0	2017-04-27			1		2017-04-27	2017-01-27	35.2632	38.2
0366	0	57	1965-04-04	1965	51	Adenocarcinoma	2	1			2016-08-05		0	0	3	3	1b		0	0	3	3	2b	0	2016-08-01	2	68	72	0		0		1	2018-07-17	1	2023-12-02	lung	1	2018-07-17	0	2023-12-02			1		2023-12-02	2022-11-23	75.6908	87.9
0496	0	67	1954-11-17	1954	59	Adenocarcinoma	3	1			2014-02-06	LAR TME	0	0	2	3	0		0	0	2	3	0	0	2014-01-16	3	64	71	0		0		1	2014-09-23	1	2017-04-01		1	2014-09-23	0	2017-04-01			1		2017-04-01	2016-11-01	32.8618	37.8
0394	1	82	1939-10-01	1939	76	Adenocarcinoma	2	1			2015-12-23	LAR	0	0	3	3	1b		1	1	3	3	1c	0	2015-12-22	2	63	69	0		0		1	2018-07-17	1	2020-07-17	liver	1	2018-07-17	0	2020-07-17			1		2020-07-17	2019-03-01	38.2895	54.8
0287	1	82	1940-01-15	1940	77	Adenocarcinoma	3	1			2017-11-06	LAR TME	0	0	3	3	1b		1	1	3	3	2a	0	2017-11-05	2	74	86	0		0		1	2018-01-12	1	2018-10-11	lung	1	2018-01-12	0	2018-10-11			1		2018-10-11	2018-10-11	11.1513	11.1
0425	0	63	1959-04-09	1959	55	Adenocarcinoma	1	0			2014-12-08	LAR	0	0	3	4a	1b		1	1	2	4b	0	1	2014-12-07	2	65	77	0		0		1	2015-03-03	1	2017-11-14		1	2015-03-03	0	2017-11-14			1		2017-11-14	2017-11-14	35.2632	35.2
0411	0	53	1968-07-13	1968	46	Adenocarcinoma	3	1			2015-06-10	LAR	0	0	2	3	0		0	0	3	3	1c	0	2015-06-09	2	66	68	0		0		1	2016-08-15	1	2017-06-19	lung	1	2016-08-15	0	2017-06-19			1		2017-06-19	2017-07-06	24.9013	24.3
0397	1	64	1958-03-12	1958	57	Adenocarcinoma	1	1			2015-11-19	LAR	0	0	3	3	1b		0	0	3	3	1a	0	2015-11-18	2	68	75	0		0		1	2019-07-12	1	2022-11-01	lung	1	2019-07-12	0	2022-11-01			1		2022-11-01	2022-11-14	83.9474	83.4
0331	1	80	1942-01-24	1942	75	Adenocarcinoma	2	1			2017-04-21	LAR	0	0	3	4a	1		1	1	2	3	0	0	2017-04-18	2	61	70	0		0		1	2017-08-10	1	2021-04-03	liver	1	2017-08-10	0	2021-04-03			1		2021-04-03	2020-04-30	36.3487	47.4
0484	0	83	1938-08-18	1938	75	Adenocarcinoma	1	1			2014-01-07	LAR	0	0	2	3	0		1	1	2	3	0	0	2013-12-25	2	65	71	0		0		1	2014-09-10	1	2015-10-12		1	2014-09-10	0	2015-10-12			1		2015-10-12	2015-08-12	19.1447	21.1
0312	1	90	1931-07-14	1931	85	Adenocarcinoma	3	1			2017-07-12	LAR	0	0	2	3	0		1	1	3	3	1	0	2017-07-11	2	65	76	0		0		1	2019-11-29	1	2021-02-15	lung	1	2019-11-29	0	2021-02-15			1		2021-02-15	2020-11-27	40.5921	43.2
0485	1	90	1932-02-01	1932	81	Adenocarcinoma	1	1			2014-01-01	LAR	0	0	2	3	0		0	0	2	3	0	0	2013-12-18	2	42	43	0		0		1	2016-09-03	1	2017-08-11	bone	1	2016-09-03	0	2017-08-11			1		2017-08-11	2017-07-11	42.3355	43.3
0462	0	72	1950-03-24	1950	64	Adenocarcinoma	2	1			2014-06-18	LAR TME	0	0	3	3	2a		1	1	3	3	2a	0	2014-06-17	2	70	75	0		0		1	2016-06-27	1	2019-05-11	liver	1	2016-06-27	0	2019-05-11			1		2019-05-11	2019-03-11	56.8092	58.7
0291	1	77	1944-06-15	1944	73	Adenocarcinoma	1	1			2017-10-06	LAR	0	0	2	3	0		1	1	3	4a	1a	1	2017-10-02	2	64	66	0		0		1	2019-09-19	1	2020-12-01	seedding	1	2019-09-19	0	2020-12-01			1		2020-12-01	2020-01-14	27.3026	37.8
0470	1	61	1960-10-26	1960	53	Adenocarcinoma	2	1			2014-04-14	LAR	0	0	3	3	1b		0	0	3	3	1b	0	2014-04-13	2	83	88	0		0		1	2015-01-21	1	2016-10-31	liver	1	2015-01-21	0	2016-10-31			1		2016-10-31	2016-10-31	30.625	30.6
0259	1	82	1939-12-13	1939	78	Adenocarcinoma	3	1			2018-04-13	LAR	0	0	2	3	0		1	1	3	2	2a	0	2018-04-12	2	66	70	0		0		1	2018-12-04	1	2019-05-15	lung	1	2018-12-04	0	2019-05-15			1		2019-05-15	2018-12-18	8.19079	13
0357	1	53	1969-01-02	1969	47	Adenocarcinoma	2	1			2016-10-31	LAR	0	0	3	3	2a		1	1	3	3	2a	1	2016-10-30	2	75	84	0		0		1	2016-12-09	1	2018-03-15	liver	1	2016-12-09	0	2018-03-15			1		2018-03-15	2017-09-20	10.6579	16.4
0316	1	63	1958-09-10	1958	58	Adenocarcinoma	3	1			2017-07-04	LAR	0	0	2	3	0		1	1	3	3	1b	0	2017-07-03	2	77	81	0		0		1	2018-02-02	1	2020-05-06	lung	1	2018-02-02	0	2020-05-06			1		2020-05-06	2020-05-06	34.1118	34.1
0490	0	62	1960-01-17	1960	54	Adenocarcinoma	2	1			2014-10-17	LAR	0	0	2	3	0		1	1	3	3	1b	0	2014-10-16	2	55	60	0		0		1	2017-12-13	1	2018-10-18	lung、liver	1	2017-12-13	0	2018-10-18			1		2018-10-18	2018-10-18	48.0921	48
0261	1	68	1953-09-16	1953	64	Adenocarcinoma	2	1			2018-04-02	LAR	0	0	3	3	1b		1	1	3	3	2b	0	2018-03-28	2	71	75	0		0		1	2018-05-15	1	2019-10-08	lung	1	2018-05-15	0	2019-10-08			1		2019-10-08	2019-10-08	18.2237	18.2
0389	1	57	1964-08-24	1964	51	Adenocarcinoma	1	1			2016-02-23	LAR	0	0	2	4a	0		0	0	3	3	2b	0	2016-02-22	2	68	71	0		0		1	2016-09-22	1	2020-03-31	liver	1	2016-09-22	0	2020-03-31			1		2020-03-31	2020-03-31	49.2763	49.2
0429	1	86	1936-02-20	1936	78	Adenocarcinoma	3	1			2014-11-17	LAR	0	0	2	3	0		1	1	3	3	1b	0	2014-11-11	2	73	80	0		0		1	2015-09-25	1	2015-11-23	liver	1	2015-09-25	0	2015-11-23			1		2015-11-23	2015-11-23	12.2039	12.2
0292	1	54	1968-03-15	1968	49	Adenocarcinoma	3	1			2017-09-21	LAR TME	0	0	3	3	1a		0	0	3	3	2a	0	2017-09-19	2	82	87	0		0		1	2018-01-12	1	2019-09-19		1	2018-01-12	0	2019-09-19			1		2019-09-19	2019-09-19	23.9474	23.9
0463	1	67	1954-07-11	1954	59	Adenocarcinoma	2	1			2014-06-17		0	0	3	3	2a		0	0	2	4a	0	1	2014-05-26	2	71	77	0		0		1	2015-01-30	1	2017-10-04	liver	1	2015-01-30	0	2017-10-04			1		2017-10-04	2017-10-04	39.6382	39.6
0383	1	64	1957-09-28	1957	58	Adenocarcinoma	1	1			2016-04-22	LAR	0	0	3	3	2a		0	0	3	4a	1	0	2016-04-21	4	61	61	0		0		1	2021-12-10	1	2022-07-09	lung	1	2021-12-10	0	2022-07-09			1		2022-07-09	2022-07-09	74.6382	74.5
0416	1	87	1934-10-26	1934	80	Adenocarcinoma	1	1			2015-03-27	LAR	0	0	3	4a	1		1	1	3	3	1	0	2015-03-17	2	63	72	0		0		0		1	2016-03-22	op	1	2016-03-22	0	2016-03-22			1		2016-03-22	2016-03-22	11.875	11.9
0478	1	93	1928-12-18	1928	85	Adenocarcinoma	1	1			2014-02-14	LAR	0	0	2	3	0		0	0	3	3	1a	0	2014-02-07	2	72	76	0		0		0		1	2021-10-26	old	1	2021-10-26	0	2021-10-26			1		2021-10-26	2021-08-26	90.4605	92.4
0482	1	63	1958-05-29	1958	55	Adenocarcinoma	3	1			2014-01-09	LAR	0	0	2	3	0		1	1	1	2	0	0	2014-01-06	2	78	85	0		0		0		1	2023-06-15	stroke	1	2023-06-15	0	2023-06-15			1		2023-06-15	2015-10-20	21.3487	113.1
0421	0	81	1940-08-22	1940	74	Adenocarcinoma	2	1			2015-01-23	LAR	0	0	2	3	0		1	1	2	3	0	0	2015-01-12	2	70	81	0		0		0		1	2015-08-06	penumonia	1	2015-08-06	0	2015-08-06			1		2015-08-06	2015-08-06	6.41447	6.4
0402	1	92	1929-10-18	1929	85	Adenocarcinoma	3	1			2015-06-18	LAR	0	0	2	3	0		1	1	2	3	0	0	2015-06-15	2	70	73	0		0		0		1	2022-11-25	bladder ca	1	2022-11-25	0	2022-11-25			1		2022-11-25	2022-11-25	89.375	89.3
0329	0	45	1976-12-10	1976	40	Adenocarcinoma	1	1			2017-04-26	LAR	0	0	3	4a	1		1	1	1	2	0	0	2017-04-26	2	64	68	0		0		0		1	2017-07-23	gastric ca	1	2017-07-23	0	2017-07-23			1		2017-07-23	2017-07-23	2.89474	2.9
0468	1	83	1939-02-16	1939	75	Adenocarcinoma	1	1			2014-04-18	LAR	0	0	2	3	0		1	1	3	3	1b	1	2014-04-09	2	64	66	0		0		0		1	2015-05-28	op	1	2015-05-28	0	2015-05-28			1		2015-05-28	2015-05-28	13.3224	13.3
0304	1	69	1952-06-14	1952	65	Adenocarcinoma	2	1			2017-08-02	LAR	0	0	2	4a	0		1	1	2	3	0	0	2017-08-01	2	65	72	0		0		0		1	2018-10-31	penumonia	1	2018-10-31	0	2018-10-31			1		2018-10-31	2018-10-31	14.9671	14.9
0279	0	91	1930-09-08	1930	87	Adenocarcinoma	3	1			2018-01-12	LAR	0	0	3	3	2b		0	0	3	3	1	0	2018-01-11	2	77	81	0		0		0		1	2018-02-17		1	2018-02-17	0	2018-02-17			1		2018-02-17	2018-02-17	1.18421	1.2
0340	1	69	1953-01-15	1953	63	Adenocarcinoma	3	1			2017-01-12	LAR TME	0	0	3	4b	1		1	1	3	4a	1c	1	2017-01-06	3	70	83	0		1	2017-05-01	1	2017-05-01	1	2019-02-27		1	2017-05-01	1	2017-05-01			1		2019-02-27	2019-02-27	25.5263	3.6
0453	1	94	1928-03-28	1928	86	Adenocarcinoma	1	1			2014-07-09		0	0	2	3	0		0	0	3	3	1a	0	2013-09-16	4	76	80	0		1	2016-07-31	1	2015-03-24	1	2017-03-13	liver	1	2015-03-24	1	2016-07-31			1		2017-03-13	2017-01-13	30.2303	24.7
0322	0	67	1954-05-21	1954	63	Adenocarcinoma	1	1			2017-05-24	LAR	0	0	3	3	2b		1	1	3	4a	1b	1	2017-05-23	2	62	72	0		1	2019-03-12	1	2019-03-12	1	2020-04-01	lung、liver	1	2019-03-12	1	2019-03-12			1		2020-04-01	2020-02-25	33.125	21.6
0399	0	52	1969-10-30	1969	45	Adenocarcinoma	2	1			2015-07-08	LAR	0	0	3	4b	2a		1	1	3	4b	1a	1	2015-07-01	3	63	71	0		1	2016-07-29	1	2016-07-29	1	2017-10-15		1	2016-07-29	1	2016-07-29			1		2017-10-15	2017-08-29	25.7566	12.7
0359	1	45	1977-03-01	1977	39	Adenocarcinoma	2	1			2016-10-14	LAR	0	0	3	3	2b		1	1	2	4	0	1	2016-10-03	2	65	70	0		1	2017-06-12	1	2017-06-12	1	2020-01-28	liver	1	2017-06-12	1	2017-06-12			1		2020-01-28	2020-01-28	39.5066	7.9
0289	0	87	1935-01-18	1935	82	Adenocarcinoma	3	1			2017-10-18	LAR	0	0	3	3	2a		0	0	1	2	0	0	2017-10-05	2	68	79	0		1	2019-03-15	1	2019-03-15	1	2021-04-30	bladder	1	2019-03-15	1	2019-03-15			1		2021-04-30	2021-04-30	42.4342	16.9
0432	0	55	1967-03-24	1967	47	Adenocarcinoma	2	1			2014-10-23	LAR	0	0	2	3	0		1	1	3	4a	2b	0	2014-10-21	2	56	58	0		1	2015-08-13	1	2015-12-27	1	2017-05-14		1	2015-12-27	1	2015-08-13			1		2017-05-14	2017-04-14	29.7368	9.7
0387	1	73	1948-11-28	1948	67	Adenocarcinoma	2	1			2016-03-09	LAR	0	0	2	3	0		0	0	3	4b	2b	1	2016-03-07	2	66	75	0		1	2017-06-12	1	2016-09-23	1	2018-03-25	liver	1	2016-09-23	1	2017-06-12			1		2018-03-25	2018-03-16	24.2434	15.1
0471	1	45	1976-08-19	1976	37	Adenocarcinoma	2	1			2014-03-27	LAR	0	0	2	3	0		1	1	3	4	2a	0	2014-03-26	2	71	72	0		1	2015-12-07	1	2015-12-07	1	2016-07-14		1	2015-12-07	1	2015-12-07			1		2016-07-14	2016-06-14	26.6447	20.4
0401	1	70	1952-04-13	1952	63	Adenocarcinoma	3	1			2015-06-24	LAR	0	0	3	3	1		1	1	3	3	1a	0	2015-06-22	2	76	79	0		1	2017-08-06	1	2017-09-05	1	2020-08-16	lung	1	2017-09-05	1	2017-08-06			1		2020-08-16	2020-06-16	59.8355	25.4
0455	1	90	1931-12-25	1931	82	Adenocarcinoma	2	1			2014-07-07	LAR	0	0	3	3	1a		1	1	3	3	1a	0	2014-06-26	2	66	72	0		1	2018-04-17	1	2016-01-05	1	2019-07-28	wall	1	2016-01-05	1	2018-04-17			1		2019-07-28	2019-05-28	58.75	45.3
0310	1	71	1950-04-10	1950	67	Adenocarcinoma	1	1			2017-07-14	LAR	0	0	3	3	1a		0	0	3	3	1c	1	2017-06-07	2	67	75	0		1	2018-09-26	1	2018-12-12	1	2020-07-02	lung	1	2018-12-12	1	2018-09-26			1		2020-07-02	2020-07-02	35.6579	14.4
0300	1	56	1965-09-15	1965	51	Adenocarcinoma	2	1			2017-08-09	LAR TME	0	0	3	3	2a		1	1	3	3	2a	1	2017-07-25	2	65	71	0		1	2018-08-18	1	2018-10-25	1	2020-05-11		1	2018-10-25	1	2018-08-18			1		2020-05-11	2020-05-11	33.0921	12.3
0377	1	55	1966-11-14	1966	49	Adenocarcinoma	2	1			2016-03-01	LAR	0	0	3	4	2a		0	0	3	3	2b	0	2016-02-24	2	83	90	0		1	2016-10-19	1	2016-08-25	1	2017-01-11	liver、bone	1	2016-08-25	1	2016-10-19			1		2017-01-11	2017-01-11	10.3947	7.6
0408	1	86	1936-01-04	1936	79	Adenocarcinoma	3	1			2015-09-22	LAR TME	0	0	3	4a	1		1	1	3	3	2b	0	2015-09-17	2	36	42	0		1	2016-04-21	1	2016-04-06	1	2016-07-22		1	2016-04-06	1	2016-04-21			1		2016-07-22	2016-07-22	10	7
0282	0	74	1947-07-29	1947	70	Adenocarcinoma	1	1			2017-12-09	LAR	0	0	3	3	1a		0	0	3	4a	2a	1	2017-12-09	4	70	76	0		1	2019-07-25	1	2019-07-25	1	2020-03-30	lung、liver	1	2019-07-25	1	2019-07-25			1		2020-03-30	2020-03-30	27.6974	19.5
0276	1	90	1931-11-08	1931	86	Adenocarcinoma	3	1			2018-01-24	LAR	0	0	3	3	1b		1	1	3	3	2b	1	2018-01-05	3	70	78	0		1	2019-06-11	1	2019-12-18	1	2019-12-16		1	2019-12-18	1	2019-06-11			1		2019-12-16	2019-12-10	22.5329	16.5
0251	1	60	1961-06-01	1961	56	Adenocarcinoma	2	1			2018-05-19	LAR	0	0	2	3	0	1	1	1	3	2	2a	0	2018-05-09	2	76	85	1	2018-02-14	1	2019-05-22	1	2018-11-23	1	2019-11-18	lung	1	2018-11-23	1	2019-05-22			1		2019-11-18	2019-11-18	18.0263	12.1
0247	1	64	1957-09-27	1957	60	Adenocarcinoma	3	1			2018-06-05	LAR	0	0	3	3	2a	1	1	1	3	3	2a	0	2018-06-04	2	74	82	0		1	2019-09-05	1	2020-02-03	1	2022-08-05		1	2020-02-03	1	2019-09-05			1		2022-08-05	2022-05-05	47.0395	15
0466	1	82	1940-01-10	1940	74	Adenocarcinoma	1	1			2014-05-19	LAR	0	0	3	3	1a		0	0	3	3	2b	0	2014-05-18	2	62	66	0		1	2014-10-22	1	2014-10-22	1	2015-05-04		1	2014-10-22	1	2014-10-22			1		2015-05-04	2015-05-04	11.5132	5.1
0481	1	58	1963-05-10	1963	50	Adenocarcinoma	3	1			2014-01-13	LAR TME	0	0	2	3	0		1	1	3	1	1a	0	2014-01-12	2	83	84	0		1	2017-03-20	1	2017-06-20	1	2022-07-17	lung、liver	1	2017-06-20	1	2017-03-20			1		2022-07-17	2022-07-07	101.875	38.2
0483	1	70	1951-11-20	1951	62	Adenocarcinoma	1	1			2014-01-08	LAR	0	0	2	4a	0		1	1	2	4	0	0	2013-12-31	2	57	69	0		1	2014-07-29	1	2014-09-01	1	2015-03-16		1	2014-09-01	1	2014-07-29			1		2015-03-16	2015-03-15	14.1776	6.6
0262	1	66	1956-02-12	1956	62	Adenocarcinoma	1	1			2018-04-02	LAR	0	0	2	4a	0		1	1	3	3	2b	0	2018-01-22	3	64	76	0		1	2019-01-18	1	2019-09-03	1	2021-09-23	lung	1	2019-09-03	1	2019-01-18			1		2021-09-23	2021-06-11	38.3553	9.6
0378	1	78	1943-11-19	1943	72	Adenocarcinoma	2	1			2016-01-12		0	0	3	3	2a		1	1	2	3	0	0	2015-12-04	3	69	83	0		1	2020-04-09	0		1	2022-04-09		1	2022-04-09	1	2020-04-09			1		2022-04-09	2020-04-09	50.9539	50.9
0309	1	74	1947-09-01	1947	69	Adenocarcinoma	2	1			2017-07-17	LAR	0	0	3	3	1b		0	0	2	3	0	0	2017-07-16	2	73	78	0		0		1	2017-10-01	0		liver	1	2017-10-01	0	2023-01-12			0		2023-01-12	2023-01-12	65.9539	65.9
0487	1	80	1942-03-09	1942	72	Adenocarcinoma	2	1			2014-12-18		0	0	2	3	0		1	1	1	2	0	0	2014-12-08	2	71	74	0		0		1	2015-02-15	0		liver	1	2015-02-15	0	2022-09-19			0		2022-09-19	2022-09-19	93.1579	93
0348	1	61	1960-10-10	1960	56	Adenocarcinoma	1	1			2016-11-21	LAR	0	0	2	3	0		1	1	3	3	1b	0	2016-11-21	2	62	69	0		0		1	2022-05-15	0			1	2022-05-15	0	2022-08-30			0		2022-08-30	2022-08-30	69.3421	69.3
0454	1	61	1960-08-12	1960	53	Adenocarcinoma	1	1			2014-07-07	LAR	0	0	2	3	0		0	0	2	3	0	0	2014-07-07	2	65	74	0		0		1	2019-12-31	0		wall	1	2019-12-31	0	2022-07-05			0		2022-07-05	2022-07-05	96.0526	95.9
0380	0	51	1970-08-31	1970	46	Adenocarcinoma	2	1			2016-12-19	LAR	0	0	2	3	0		1	1	2	3	0	0	2016-12-18	2	69	74	0		0		1	2017-08-08	0			1	2017-08-08	0	2022-10-27			0		2022-10-27	2022-10-27	70.3289	70.2
0427	0	66	1955-12-08	1955	58	Adenocarcinoma	1	1			2014-11-19	LAR	0	0	3	4a	1a		1	1	3	3	1a	0	2014-11-18	2	62	72	0		0		1	2023-01-18	0	2023-11-04		1	2023-01-18	0	2023-03-02			0		2023-11-04	2023-03-02	99.5066	99.4
0255	0	69	1952-10-20	1952	65	Adenocarcinoma	3	1			2018-04-30	LAR	0	0	3	3	1b		0	0	3	3	2a	0	2018-04-11	4	113	124	0		0		1	2018-05-25	0		lung	1	2018-05-25	0	2023-02-24			0		2023-02-24	2023-02-24	57.9276	57.9
0330	0	65	1957-02-26	1957	60	Adenocarcinoma	1	1			2017-04-24	LAR	0	0	2	3	0		1	1	3	2	1b	0	2017-04-23	2	76	80	0		0		1	2017-08-18	0		lung	1	2017-08-18	0	2022-12-14			0		2022-12-14	2022-12-14	67.7632	67.7
0426	0	78	1943-07-12	1943	71	Adenocarcinoma	1	1			2014-11-24	LAR	0	0	3	3	1a		0	0	3	3	2a	1	2014-11-12	2	65	68	0		0		1	2015-07-15	0	2016-09-22		1	2015-07-15	0	2016-09-22			0		2016-09-22	2016-09-22	21.9737	21.9
0423	0	54	1967-12-26	1967	46	Adenocarcinoma	2	1			2014-12-22	LAR TME	0	0	3	4a	2		1	1	2	3	0	0	2014-12-21	2	65	71	0		0		1	2017-10-18	0		liver	1	2017-10-18	0	2018-05-06			0		2018-05-06	2018-05-06	40.4934	40.4
0414	1	72	1949-08-04	1949	65	Adenocarcinoma	1	1			2015-04-16	LAR	0	0	3	3	1b		0	0	3	3	1a	0	2015-04-15	2	68	74	0		0		1	2017-06-21	0		liver	1	2017-06-21	0	2022-11-17			0		2022-11-17	2022-11-17	91.1842	91.1
0430	1	54	1967-08-30	1967	47	Adenocarcinoma	2	1			2014-11-10	LAR	0	0	2	3	0		1	1	3	3	1b	0	2014-11-09	2	78	84	0		0		1	2014-12-20	0		lung	1	2014-12-20	0	2023-03-07			0		2023-03-07	2023-03-07	99.9671	99.8
0446	0	57	1964-11-17	1964	49	Adenocarcinoma	2	1			2014-08-22	LAR	0	0	3	3	1a		0	0	3	2	2b	0	2014-08-21	2	61	64	0		0		1	2016-11-14	0		liver	1	2016-11-14	0	2022-11-01			0		2022-11-01	2022-11-01	98.4539	98.3
0260	1	27	1994-09-19	1994	23	Adenocarcinoma	3	1			2018-04-06	LAR	0	0	2	3	0		1	1	3	3	2b	0	2018-03-30	2	75	81	0		0		0		0			0	2021-05-28	0	2021-05-28			0		2021-05-28	2021-05-28	37.7632	37.7
0440	0	34	1987-11-05	1987	26	Adenocarcinoma	3	1			2014-09-27	LAR	0	0	2	3	0		1	1	3	3	1b	0	2014-09-26	2	73	77	0		0		0		0			0	2017-04-21	0	2017-04-21			0		2017-04-21	2017-04-21	30.8224	30.8
0250	1	86	1935-12-04	1935	82	Adenocarcinoma	3	1			2018-05-30	LAR	0	0	3	3	1b	1	1	1	2	3	0	0	2018-05-29	2	71	77	0		0		0		0			0	2022-12-22	0	2022-12-22			0		2022-12-22	2022-12-22	54.8355	54.8
0318	0	91	1931-03-13	1931	86	Adenocarcinoma	2	1			2017-06-14	LAR	0	0	2	3	0		1	1	3	3	1c	0	2017-05-12	3	53	57	0		0		0		0			0	2020-01-31	0	2020-01-31			0		2020-01-31	2020-01-31	31.6118	31.6
0469	0	80	1941-10-10	1941	72	Adenocarcinoma	2	1			2014-04-16	LAR	0	0	2	3	0		1	1	3	2	1a	0	2014-04-15	2	65	68	0		0		0		0			0	2023-01-12	0	2023-01-12			0		2023-01-12	2023-01-12	105.033	104.9
0246	1	86	1936-01-04	1936	82	Adenocarcinoma	3	1			2018-06-11	LAR	0	0	2	3	0	1	1	1	1	2	0	0	2018-05-23	2	75	77	0		0		0		0			0	2022-12-21	0	2022-12-21			0		2022-12-21	2022-12-21	54.4079	54.3
0320	0	78	1944-03-11	1944	73	Adenocarcinoma	2	1			2017-05-29	LAR	0	0	3	3	1a		1	1	3	3	1c	0	2017-05-28	2	57	68	0		0		0		0			0	2017-08-07	0	2017-08-07			0		2017-08-07	2017-08-07	2.30263	2.3
0480	1	67	1954-10-04	1954	59	Adenocarcinoma	1	1			2014-01-14	LAR	0	0	2	3	0		1	1	2	3	0	0	2013-12-23	2	74	76	0		0		0		0			0	2014-09-29	0	2014-09-29			0		2014-09-29	2014-09-29	8.48684	8.5
0266	1	73	1949-01-18	1949	69	Adenocarcinoma	3	1			2018-03-14	LAR	0	0	2	3	0		0	0	2	3	0	0	2018-03-13	2	74	80	0		0		0		0			0	2020-08-03	0	2020-08-03			0		2020-08-03	2020-08-03	28.7171	28.7
0474	0	56	1965-07-11	1965	48	Adenocarcinoma	1	1			2014-03-14	LAR	0	0	2	3	0		0	0	3	2	2a	0	2014-03-05	2	70	72	0		0		0		0			0	2019-03-06	0	2019-03-06			0		2019-03-06	2019-03-06	59.8026	59.7
0449	1	66	1955-08-01	1955	59	Adenocarcinoma	2	1			2014-08-13	LAR	0	0	3	3	1b		0	0	2	3	0	0	2014-08-12	2	67	73	0		0		0		0			0	2022-03-06	0	2022-03-06			0		2022-03-06	2022-03-06	90.8553	90.7
0244	0	58	1963-07-01	1963	54	Adenocarcinoma	1	1			2018-06-15	LAR	0	0	2	3	0	1	1	0	1	2	0	0	2018-06-14	2	67	71	0		0		0		0			0	2022-01-30	0	2022-01-30			0		2022-01-30	2022-01-30	43.5855	43.5
0381	0	66	1955-08-10	1955	61	Adenocarcinoma	1	1			2016-10-05	LAR	0	0	3	3	1b		0	0	1	2	0	0	2016-10-04	2	72	75	0		0		0		0			0	2016-11-18	0	2016-11-18			0		2016-11-18	2016-11-18	1.44737	1.4
0391	1	64	1957-09-20	1957	58	Adenocarcinoma	2	1			2016-02-15	LAR	0	0	2	3	0		1	1	2	3	0	0	2016-02-05	2	69	74	0		0		0		0			0	2020-07-22	0	2020-07-22			0		2020-07-22	2020-07-22	53.2566	53.2
0428	1	62	1959-11-10	1959	55	Adenocarcinoma	1	1			2014-11-18	LAR	0	0	3	3	1c		1	1	3	3	1c	0	2014-11-17	2	65	72	0		0		0		0			0	2014-12-22	0	2014-12-22			0		2014-12-22	2014-12-22	1.11842	1.1
0410	1	56	1965-06-30	1965	50	Adenocarcinoma	2	1			2015-08-03	LAR	0	0	2	3	0		0	0	3	4a	2a	1	2015-07-31	2	71	78	0		0		0		0			0	2016-10-19	0	2016-10-19			0		2016-10-19	2016-10-19	14.5724	14.6
0445	1	71	1951-02-05	1951	63	Adenocarcinoma	2	1			2014-09-02	LAR	0	0	2	3	0		0	0	3	3	2a	0	2014-08-21	2	72	73	0		0		0		0			0	2015-07-18	0	2015-07-18			0		2015-07-18	2015-07-18	10.4934	10.5
0364	1	81	1940-07-29	1940	76	Adenocarcinoma	2	1			2016-09-12	LAR	0	0	3	3	1a		0	0	3	3	1c	0	2016-09-11	2	73	76	0		0		0		0			0	2022-05-24	0	2022-05-24			0		2022-05-24	2022-05-24	68.4211	68.3
0395	0	53	1968-09-18	1968	47	Adenocarcinoma	2	1			2015-12-23	LAR	0	0	3	3	2a		1	1	3	3	1c	0	2015-12-17	2	70	75	0		0		0		0			0	2022-12-20	0	2022-12-20			0		2022-12-20	2022-12-20	84.0132	83.9
0278	1	99	1923-03-02	1923	94	Adenocarcinoma	2	1			2018-01-19	LAR	0	0	3	3	1b		1	1	3	3	1a	0	2018-01-03	2	69	80	0		0		0		0			0	2018-02-05	0	2018-02-05			0		2018-02-05	2018-02-05	0.559211	0.6
0384	1	48	1973-09-08	1973	42	Adenocarcinoma	1	1			2016-04-06	LAR	0	0	3	3	1b		0	0	2	2	0	0	2016-04-05	2	65	68	0		0		0		0			0	2022-11-10	0	2022-11-10			0		2022-11-10	2022-11-10	79.2434	79.1
0464	0	92	1929-10-29	1929	84	Adenocarcinoma	1	1			2014-05-28	LAR	0	0	2	3	0		1	1	1	2	0	0	2014-05-14	4	111	115	0		0		0		0			0	2017-07-13	0	2017-07-13			0		2017-07-13	2017-07-13	37.5658	37.5
0442	1	77	1945-03-08	1945	69	Adenocarcinoma	3	1			2014-09-24	LAR	0	0	2	3	0		0	0	1	1a	0	0	2014-09-12	4	113	116	0		0		0		0			0	2022-04-19	0	2022-04-19			0		2022-04-19	2022-04-19	90.9211	90.8
0459	1	67	1954-12-28	1954	59	Adenocarcinoma	1	1			2014-06-27	LAR	0	0	3	3	1b		0	0	3	3	2b	0	2014-06-10	2	64	70	0		0		0		0			0	2019-04-17	0	2019-04-17			0		2019-04-17	2019-04-17	57.7303	57.7
0298	0	76	1946-02-02	1946	71	Adenocarcinoma	2	1			2017-08-11	LAR	0	0	3	3	2a		1	1	1	2	0	0	2017-08-10	2	67	73	0		0		0		0		liver	0	2019-03-29	0	2019-03-29			0		2019-03-29	2019-03-29	19.5724	19.5
0431	1	65	1956-05-02	1956	58	Adenocarcinoma	1	1			2014-10-28	LAR	0	0	2	4a	0		0	0	2	4a	0	0	2014-10-15	2	58	64	0		0		0		0			0	2014-11-12	0	2014-11-12			0		2014-11-12	2014-11-12	0.493421	0.5
0376	0	54	1967-08-20	1967	48	Adenocarcinoma	2	1			2016-03-21	LAR	0	0	3	3	2a		0	0	3	1	1a	0	2016-03-16	3	60	65	0		0		0		0			0	2022-09-21	0	2022-09-21			0		2022-09-21	2022-09-21	78.125	78
0400	1	73	1949-02-15	1949	66	Adenocarcinoma	1	1			2015-07-07	LAR	0	0	2	3	0		1	1	1	2	0	0	2015-07-01	2	62	65	0		0		0		0			0	2022-12-09	0	2022-12-09			0		2022-12-09	2022-12-09	89.2105	89.1
0284	1	72	1949-05-17	1949	68	Adenocarcinoma	2	1			2017-11-15	LAR	0	0	3	3	1a		1	1	2	3	0	0	2017-11-13	2	60	67	0		0		0		0			0	2018-05-24	0	2018-05-24			0		2018-05-24	2018-05-24	6.25	6.2
0345	1	65	1956-07-29	1956	60	Adenocarcinoma	2	1			2016-12-05	LAR TME	0	0	2	3	0		0	0	1	2	0	0	2016-11-21	2	69	73	0		0		0		0			0	2021-11-16	0	2021-11-16			0		2021-11-16	2021-11-16	59.4408	59.4
0339	1	85	1963-08-25	1963	53	Adenocarcinoma	1	1			2017-01-13	LAR	0	0	3	4b	1		1	1	3	3	1b	0	2017-01-04	2	61	67	0		0		0		0			0	2021-10-06	0	2021-10-06			0		2021-10-06	2021-10-06	56.8092	56.7
0405	0	83	1939-04-14	1939	75	Adenocarcinoma	2	1			2015-03-05	LAR	0	0	2	3	0		1	1	1	2	0	0	2015-02-02	2	66	73	0		0		0		0			0	2020-11-09	0	2020-11-09			0		2020-11-09	2020-11-09	68.2895	68.2
0363	1	85	1936-05-04	1936	80	Adenocarcinoma	2	1			2016-09-14	LAR	0	0	3	3	1b		1	1	2	3	0	0	2016-09-08	2	64	67	0		0		0		0			0	2022-07-19	0	2022-07-19			0		2022-07-19	2022-07-19	70.1974	70.1
0365	1	70	1951-12-01	1951	64	Adenocarcinoma	1	1			2016-08-26	LAR	0	0	3	3	2b		0	0	3	2	1c	0	2016-08-17	2	70	73	0		0		0		0			0	2022-11-10	0	2022-11-10			0		2022-11-10	2022-11-10	74.5724	74.5
0305	1	74	1948-03-27	1948	69	Adenocarcinoma	1	1			2017-08-01	LAR	0	0	2	3	0		1	1	1	2	0	0	2017-07-31	2	61	66	0		0		0		0			0	2023-01-19	0	2023-01-19			0		2023-01-19	2023-01-19	65.6908	65.6
0327	0	81	1941-01-06	1941	76	Adenocarcinoma	2	1			2017-05-04	LAR	0	0	2	4a	0		1	1	2	3	0	0	2017-05-01	2	59	66	0		0		0		0			0	2019-12-09	0	2019-12-09			0		2019-12-09	2019-12-09	31.2171	31.2
0422	1	58	1963-06-29	1963	51	Adenocarcinoma	2	1			2014-12-29	LAR	0	0	3	3	1		1	1	2	3	0	0	2014-12-28	2	78	85	0		0		0		0			0	2022-10-25	0	2022-10-25			0		2022-10-25	2022-10-25	93.9803	93.9
0444	0	66	1956-03-05	1956	58	Adenocarcinoma	2	1			2014-09-19	LAR	0	0	3	3	2a		1	1	3	3	2b	0	2014-09-12	2	60	68	0		0		0		0			1	2023-03-07	0	2023-03-07			0		2023-03-07	2023-03-07	101.678	101.6
0245	0	54	1967-04-10	1967	51	Adenocarcinoma	1	1			2018-06-13	LAR	0	0	2	3	0	1	1	1	2	3	0	0	2018-06-11	2	66	71	0		0		0		0			0	2022-12-01	0	2022-12-01			0		2022-12-01	2022-12-01	53.6842	53.6
0448	0	78	1932-06-03	1943	82	Adenocarcinoma	2	1			2014-08-15	LAR	0	0	3	3	1a		1	1	1	2	0	0	2014-08-13	2	61	65	0		0		0		0			0	2022-12-22	0	2022-12-22			0		2022-12-22	2022-12-22	100.362	100.2
0341	1	71	1950-05-20	1950	66		3	1			2016-12-28	LAR TME	0	0	2	3	0		1	1	1	2	0	0	2016-12-27	2	66	72	1	2016-11-17	0		0		0			0	2022-10-27	0	2022-10-27			0		2022-10-27	2022-10-27	70.0329	69.9
0409	0	93	1928-09-18	1928	86	Adenocarcinoma	1	1			2015-09-15	LAR	0	0	2	4a	0		1	1	1	2	0	0	2015-08-20	2	61	63	0		0		0		0			0	2016-07-13	0	2016-07-13			0		2016-07-13	2016-07-13	9.93421	9.9
0467	0	74	1947-07-20	1947	66	Adenocarcinoma	3	1			2014-05-01	LAR	0	0	2	3	0		1	1	3	3	1	0	2014-04-07	2	72	79	0		0		0		0			0	2022-11-16	0	2022-11-16			0		2022-11-16	2022-11-16	102.664	102.5
0373	1	79	1942-07-12	1942	73	Adenocarcinoma	3	1			2016-04-27	LAR TME	0	0	3	3	1a		1	1	3	2	1a	0	2016-04-21	3	76	79	0		0		0		0			0	2016-07-26	0	2016-07-26			0		2016-07-26	2016-07-26	2.96053	3
0473	1	81	1940-11-23	1940	73	Adenocarcinoma	2	1			2014-03-19	LAR	0	0	3	3	1a		0	0	3	3	1b	1	2014-03-18	2	58	62	0		0		0		0			0	2022-12-01	0	2022-12-01			0		2022-12-01	2022-12-01	104.572	104.4
0267	0	43	1978-08-19	1978	39	Adenocarcinoma	2	1			2018-03-13	LAR TME	0	0	2	3	0		1	1	3	2	1	0	2018-03-08	2	66	67	0		0		0		0			0	2023-02-02	0	2023-02-02			0		2023-02-02	2023-02-02	58.7829	58.7
0293	1	69	1952-10-01	1952	64	Adenocarcinoma	3	1			2017-09-14	LAR	0	0	2	3	0		0	0	3	3	1a	0	2017-09-13	2	67	70	0		0		0		0			0	2021-11-07	0	2021-11-07			0		2021-11-07	2021-11-07	49.8355	49.8
0336	1	88	1934-03-05	1934	82	Adenocarcinoma	2	1			2017-03-02	LAR TME	0	0	3	4a	1		1	1	3	4a	1b	1	2017-01-07	3	96	102	0		0		0		0			0	2022-08-19	0	2022-08-19			0		2022-08-19	2022-08-19	65.6579	65.6
0479	1	68	1953-08-01	1953	60	Adenocarcinoma	1	1			2014-02-10	LAR	0	0	2	3	0		0	0	3	3	1a	0	2013-02-21	4	79	82	0	無80	0		0		0			0	2014-05-20	0	2014-05-20			0		2014-05-20	2014-05-20	3.25658	3.3
0492	0	48	1973-06-10	1973	41	Adenocarcinoma	1	1			2014-08-01	LAR	0	0	2	3	0		1	1	2	4a	0	0	2014-07-24	3	53	55	0		0		0		0			1	2023-01-19	0	2023-01-19			0		2023-01-19	2023-01-19	101.743	101.6
0358	1	57	1964-09-28	1964	52	Adenocarcinoma	2	1			2016-10-26	LAR	0	0	3	4a	1b		0	0	3	2	1b	0	2016-09-19	3	68	73	0		0		0		0			0	2022-05-17	0	2022-05-17			0		2022-05-17	2022-05-17	66.7434	66.7
0393	1	100	1921-09-01	1921	94	Adenocarcinoma	1	1			2015-12-28	LAR	0	0	2	3	0		1	1	3	3	1a	0	2015-12-16	3	68	73	0		0		0		0			0	2019-03-12	0	2019-03-12			0		2019-03-12	2019-03-12	38.4868	38.4
0323	1	64	1957-10-12	1957	59	Adenocarcinoma	2	1			2017-05-19	LAR	0	0	2	3	0		1	1	3	3	1b	0	2017-05-05	2	86	90	0		0		0		0			0	2023-03-01	0	2023-03-01			0		2023-03-01	2023-03-01	69.4737	69.4
0458	0	82	1940-01-14	1940	74	Adenocarcinoma	2	1			2014-06-30	LAR	0	0	2	3	0		0	0	2	3	0	0	2014-04-24	3	66	69	0		0		0		0			0	2023-02-21	0	2023-02-21			0		2023-02-21	2023-02-21	103.882	103.8
0386	1	68	1953-08-15	1953	62	Adenocarcinoma	2	1			2016-03-16	LAR	0	0	3	4a	2a		1	1	1	2	0	0	2016-03-14	2	75	78	0		0		0		0			0	2021-09-28	0	2021-09-28			0		2021-09-28	2021-09-28	66.5132	66.4
0379	1	71	1951-01-21	1951	64	Adenocarcinoma	2	1			2016-01-06		0	0	2	3	0		0	0	3	3	1a	0	2016-01-06	2	75	80	0		0		0		0			0	2020-03-17	0	2020-03-17			0		2020-03-17	2020-03-17	50.3947	50.3
0472	0	75	1946-11-30	1946	67	Adenocarcinoma	1	1			2014-03-25	LAR	0	0	2	3	0		0	0	2	3	0	0	2014-03-20	2	58	66	0		0		0		0			0	2023-02-01	0	2023-02-01			0		2023-02-01	2023-02-01	106.414	106.3
0438	0	81	1940-11-18	1940	73	Adenocarcinoma	1	1			2014-10-07	LAR	0	0	2	3	0		0	0	2	3	0	0	2014-09-18	2	66	69	0		0		0		0			0	2014-12-31	0	2014-12-31			0		2014-12-31	2014-12-31	2.79605	2.8
0314	1	35	1986-12-27	1986	30	Adenocarcinoma	3	1			2017-07-10	LAR	0	0	2	3	0		1	1	1	2	0	0	2017-07-09	2	75	77	0		0		0		0			0	2018-04-24	0	2018-04-24			0		2018-04-24	2018-04-24	9.47368	9.5
0382	1	54	1968-03-30	1968	48	Adenocarcinoma	2	1			2016-06-22	LAR	0	0	2	3	0		0	0	2	3	0	0	2016-06-21	2	67	70	0		0		0		0			0	2017-06-06	0	2017-06-06			0		2017-06-06	2017-06-06	11.4803	11.5
0403	1	72	1950-03-01	1950	65	Adenocarcinoma	1	1			2015-06-05	LAR	0	0	2	3	0		1	1	1	2	0	0	2015-05-21	2	63	72	0		0		0		0			0	2022-11-24	0	2022-11-24			0		2022-11-24	2022-11-24	89.7697	89.7
0404	0	93	1929-02-08	1929	86	Adenocarcinoma	3	1			2015-03-18	LAR	0	0	2	3	0		0	0	3	3	1	0	2015-03-17	2	67	70	0		0		0		0			0	2021-04-15	0	2021-04-15			0		2021-04-15	2021-04-15	73.0263	72.9
0413	1	43	1979-01-30	1979	36	NO	2	1			2015-05-04	LAR	0	0	3	3	1		0	0	1	2	0	0	2015-05-03	2	64	66	0		0		0		0			0	2021-10-07	0	2021-10-07			0		2021-10-07	2021-10-07	77.2368	77.1
0494	0	56	1965-10-10	1965	48	Adenocarcinoma	1	1			2014-03-13	LAR	0	0	2	3	0		1	1	3	2	1a	0	2014-03-12	2	62	66	0		0		0		0			0	2021-01-25	0	2021-01-25			0		2021-01-25	2021-01-25	82.5658	82.5
0257	1	82	1939-04-27	1939	78	Adenocarcinoma	1	1			2018-04-18	LAR	0	0	3	3	1b		0	0	3	3	1	0	2018-04-16	2	72	78	0		0		0		0			0	2022-12-26	0	2022-12-26			0		2022-12-26	2022-12-26	56.3487	56.3
0390	1	63	1958-05-29	1958	57	Adenocarcinoma	1	1			2016-02-17	LAR	0	0	2	4a	0		1	1	2	4a	0	1	2016-02-16	2	65	72	0		0		0		0			0	2022-08-02	0	2022-08-02			0		2022-08-02	2022-08-02	77.5658	77.5
0420	1	77	1944-12-05	1944	70	Adenocarcinoma	2	1			2015-01-27	LAR	0	0	3	3	1		1	1	3	3	1b	1	2014-12-30	2	38	42	0		0		0		0			0	2016-01-27	0	2016-01-27			0		2016-01-27	2016-01-27	12.0066	12
0439	1	63	1958-12-05	1958	55	Adenocarcinoma	3	1			2014-10-01	LAR	0	0	3	3	1b		1	1	2	3	0	0	2014-09-25	3	67	73	0		0		0		0			0	2021-10-13	0	2021-10-13			0		2021-10-13	2021-10-13	84.5066	84.4
0369	1	93	1928-10-30	1928	87	Adenocarcinoma	3	1			2016-07-20	LAR	0	0	3	3	1b		1	1	2	3	0	0	2016-07-07	2	55	59	0		0		0		0			0	2019-04-08	0	2019-04-08			0		2019-04-08	2019-04-08	32.6316	32.6
0418	1	66	1956-01-07	1956	59	Adenocarcinoma	1	1			2015-02-04	LAR	0	0	3	3	1		1	1	3	4	2	0	2015-01-23	2	60	67	0		0		0		0			0	2022-12-19	0	2022-12-19			0		2022-12-19	2022-12-19	94.5724	94.5
0285	1	51	1971-02-21	1971	46	Adenocarcinoma	2	1			2017-11-08	LAR TME	0	0	2	3	0		0	0	2	3	0	0	2017-09-22	2	81	83	0		0		0		0			0	2018-07-13	0	2018-07-13			0		2018-07-13	2018-07-13	8.125	8.1
0343	0	92	1930-02-25	1930	86	Adenocarcinoma	1	1			2016-12-22	LAR	0	0	2	3	0		1	1	2	3	0	0	2016-12-10	3	71	75	0		0		0		0			0	2017-09-20	0	2017-09-20			0		2017-09-20	2017-09-20	8.94737	8.9
0264	0	70	1951-11-16	1951	66	Adenocarcinoma	1	1			2018-03-21	LAR	0	0	2	3	0		1	1	2	3	0	0	2018-03-08	2	62	64	0		0		0		0			0	2022-12-14	0	2022-12-14			0		2022-12-14	2022-12-14	56.875	56.8
0280	1	72	1950-02-07	1950	67	Adenocarcinoma	3	1			2017-12-27	LAR	0	0	2	3	0		0	0	1	2	0	0	2017/12/8 (276)	4	120	127	0		0		0		0			0	2023-01-31	0	2023-01-31			0		2023-01-31	2023-01-31	61.2171	61.1
0375	0	75	1946-09-10	1946	69	Adenocarcinoma	2	1			2016-04-12	LAR	0	0	3	3	1a		1	1	3	3	1	0	2016-04-11	2	68	74	0		0		0		0			0	2022-11-17	0	2022-11-17			0		2022-11-17	2022-11-17	79.2763	79.2
0398	0	55	1966-09-23	1966	49	Adenocarcinoma	1	1			2015-10-21	LAR	0	0	3	4b	2a		0	0	2	3	0	0	2015-10-20	2	66	71	0		0		0		0			0	2022-10-18	0	2022-10-18			0		2022-10-18	2022-10-18	84.0132	83.9
0319	0	44	1978-02-10	1978	39	Adenocarcinoma	3	1			2017-05-31	LAR TME	0	0	2	3	0		0	0	2	3	0	0	2017-05-18	2	53	59	0		0		0		0			0	2022-12-26	0	2022-12-26			0		2022-12-26	2022-12-26	66.9408	66.9
0477	0	61	1960-06-27	1960	53	Adenocarcinoma	1	1			2014-02-18	LAR	0	0	2	3	0		0	0	1	2	0	0	2014-01-29	3	62	64	0		0		0		0			0	2014-09-03	0	2014-09-03			0		2014-09-03	2014-09-03	6.48026	6.5
0450	0	72	1949-10-26	1949	64	Adenocarcinoma	2	1			2014-08-08	LAR	0	0	2	3	0		0	0	1	2	0	0	2014-07-28	2	58	62	0		0		0		0			0	2018-05-09	0	2018-05-09			0		2018-05-09	2018-05-09	45.0658	45
0435	0	80	1942-02-14	1942	72	Adenocarcinoma	2	1			2014-10-16	LAR	0	0	2	3	0		0	0	1	2	0	0	2014-10-13	2	82	89	0		0		0		0			0	2014-12-17	0	2014-12-17			0		2014-12-17	2014-12-17	2.03947	2
0288	0	58	1964-03-20	1964	53	Adenocarcinoma	1	1			2017-10-18	LAR	0	0	2	3	0		1	1	2	3	0	0	2017-10-17	2	71	76	0		0		0		0			0	2019-11-05	0	2019-11-05			0		2019-11-05	2019-11-05	24.6053	24.6
0465	1	62	1959-11-03	1959	54	Adenocarcinoma	2	1			2014-05-23	LAR	0	0	3	3	1b		0	0	3	3	1b	0	2014-05-20	3	70	75	0		0		0		0			0	2023-02-16	0	2023-02-16			0		2023-02-16	2023-02-16	104.967	104.8
0392	0	83	1939-01-13	1939	76	Adenocarcinoma	3	1			2016-01-07	LAR	0	0	3	3	2a		1	1	2	3	0	0	2015-11-16	3	92	98	0		0		0		0			0	2019-04-24	0	2019-04-24			0		2019-04-24	2019-04-24	39.5724	39.5
0256	0	73	1949-03-28	1949	69	Adenocarcinoma	1	1			2018-04-26	LAR	0	0	2	3	0		0	0	3	3	1a	0	2018-04-25	2	70	72	0		0		0		0			0	2022-12-15	0	2022-12-15			0		2022-12-15	2022-12-15	55.7237	55.7
0489	0	88	1934-02-11	1934	80	Adenocarcinoma	1	1			2014-11-06	LAR	0	0	2	3	0		1	1	2	3	0	0	2014-10-16	2	66	71	0		0		0		0			0	2017-12-06	0	2017-12-06			0		2017-12-06	2017-12-06	37.0395	37
0302	1	71	1951-01-26	1951	66	Adenocarcinoma	2	1			2017-08-04		0	0	3	3	1a		0	0	3	3	1b	0	2017-08-03	2	73	80	0		0		0		0			0	2022-12-25	0	2022-12-25			0		2022-12-25	2022-12-25	64.7697	64.7
0407	1	89	1933-03-01	1933	82	Adenocarcinoma	2	1			2015-12-28	LAR	0	0	2	3	0		1	1	3	2	1b	0	2015-12-20	3	78	82	0		0		0		0			0	2022-12-05	0	2022-12-05			0		2022-12-05	2022-12-05	83.3553	83.3
0349	0	66	1955-08-14	1955	61	Adenocarcinoma	2	1			2016-11-17	LAR	0	0	3	3	2		1	1	2	3	0	0	2016-11-16	2	66	68	0		0		0		0			0	2019-06-18	0	2019-06-18			0		2019-06-18	2019-06-18	31.0197	31
0443	1	85	1936-08-31	1936	78	Adenocarcinoma	1	1			2014-09-23	LAR	0	0	2	3	0		0	0	3	2	1b	0	2014-09-15	2	61	63	0		0		0		0			0	2023-03-03	0	2023-03-03			0		2023-03-03	2023-03-03	101.414	101.3
0321	1	72	1949-08-28	1949	67	Adenocarcinoma	3	1			2017-05-24	LAR TME	0	0	2	3	0		1	1	2	3	0	0	2017-05-23	2	63	72	0		0		0		0			0	2021-04-13	0	2021-04-13			0		2021-04-13	2021-04-13	46.7105	46.7
0326	0	54	1967-07-16	1967	49	Adenocarcinoma	2	1			2017-05-04	LAR	0	0	2	3	0		0	0	1	2	0	0	2017-04-25	3	105	111	0		0		0		0			0	2022-10-19	0	2022-10-19			0		2022-10-19	2022-10-19	65.5921	65.5
0498	0	80	1941-10-13	1941	72	Adenocarcinoma	3	1			2014-01-18	LAR	0	0	2	3	0		1	1	3	2	1a	0	2014-01-17	2	71	73	0		0		0		0		lung	0	2019-07-29	0	2019-07-29			0		2019-07-29	2019-07-29	66.3816	66.3
0424	1	62	1959-06-26	1959	55		2	1			2014-12-09	LAR	0	0	3	3	1		0	0	1	0			2014-12-08	2	69	72	0		0		0		0			0	2021-02-01	0	2021-02-01			0		2021-02-01	2021-02-01	73.8816	73.8
0417	1	87	1934-09-03	1934	80	Adenocarcinoma	1	1			2015-03-13	LAR	0	0	3	3	1		1	1	3	3	1	0	2015-03-11	2	63	67	0		0		0		0			0	2022-11-30	0	2022-11-30			0		2022-11-30	2022-11-30	92.7303	92.6
0328	0	57	1965-01-08	1965	52	Adenocarcinoma	1	1			2017-04-28	LAR	0	0	2	3	0		1	1	1	2	0	0	2017-03-21	3	63	67	0		0		0		0			0	2022-11-02	0	2022-11-02			0		2022-11-02	2022-11-02	66.25	66.2
0254	1	66	1955-05-29	1955	62	Adenocarcinoma	3	1			2018-05-02	LAR	0	0	2	3	0		1	1	1	1	0	0	2018-05-01	2	69	73	0		0		0		0			0	2023-03-06	0	2023-03-06			0		2023-03-06	2023-03-06	58.1908	58.1
0332	0	45	1976-06-26	1976	40	Adenocarcinoma	2	1			2017-04-19	LAR	0	0	2	3	0		0	0	2	3	0	0	2017-04-19	2	72	77	0		0		0		0			0	2022-07-12	0	2022-07-12			0		2022-07-12	2022-07-12	62.8289	62.8
0396	0	48	1973-09-21	1973	42	Adenocarcinoma	3	1			2015-12-22	LAR	0	0	3	3	2b		1	1	3	4	0	0	2015-12-20	2	58	66	0		0		0		0			0	2022-08-25	0	2022-08-25			0		2022-08-25	2022-08-25	80.1974	80.1
0342	1	73	1948-05-08	1948	68	Adenocarcinoma	3	1			2016-12-22	LAR	0	0	2	4a	0		0	0	3	4a	2b	1	2016-12-01	2	62	72	0		0		0		0			0	2017-01-03	0	2017-01-03			0		2017-01-03	2017-01-03	0.394737	0.4
0388	1	74	1948-04-06	1948	67	Adenocarcinoma	3	1			2016-02-24	LAR	0	0	3	3	2a		0	0	1	2	0	0	2016-02-23	2	60	64	0		0		0		0			0	2021-12-13	0	2021-12-13			0		2021-12-13	2021-12-13	69.7039	69.6
0460	1	67	1954-06-02	1954	60	Adenocarcinoma	2	1			2014-06-25	LAR TME	0	0	2	3	0		1	1	2	3	0	0	2014-06-10	2	67	75	0		0		0		0			0	2022-08-12	0	2022-08-12			0		2022-08-12	2022-08-12	97.6974	97.6
0451	1	70	1951-11-30	1951	62	Adenocarcinoma	2	1			2014-07-28	LAR	0	0	2	3	0		0	0	1	2	0	0	2014-07-27	2	66	67	0		0		0		0			0	2023-03-03	0	2023-03-03			0		2023-03-03	2023-03-03	103.289	103.2
0447	1	73	1948-09-01	1948	65	Adenocarcinoma	1	1			2014-08-19	LAR	0	0	2	3	0		0	0	3	3	1a	0	2014-08-13	2	66	70	0		0		0		0			0	2017-07-04	0	2017-07-04			0		2017-07-04	2017-07-04	34.5395	34.5
0333	1	63	1959-03-26	1959	58	Adenocarcinoma	2	1			2017-04-12	LAR	0	0	3	3	1		0	0	3	3	1c	0	2017-04-12	2	69	74	0		0		0		0			0	2022-12-12	0	2022-12-12			0		2022-12-12	2022-12-12	68.0921	68
0371	1	94	1928-01-02	1928	88	Adenocarcinoma	1	1			2016-05-27	LAR	0	0	3	3	1b		1	1	2	3	0	1	2016-05-26	2	60	69	0		0		0		0			0	2017-10-16	0	2017-10-16			0		2017-10-16	2017-10-16	16.6776	16.7
0491	1	89	1932-08-31	1932	82	Adenocarcinoma	2	1			2014-09-30	LAR	0	0	2	3	0		1	1	1	2	0	0	2014-09-16	2	65	71	0		0		0		0			0	2019-12-11	0	2019-12-11			0		2019-12-11	2019-12-11	62.4342	62.4
0334	1	73	1949-02-27	1949	68	Adenocarcinoma	2	1			2017-04-07	LAR	0	0	3	4b	1		0	0	3	3	1b	1	2017-03-30	2	60	65	0		0		0		0			0	2022-04-22	0	2022-04-22			0		2022-04-22	2022-04-22	60.5592	60.5
0301	1	77	1944-06-13	1944	73	Adenocarcinoma	1	1			2017-08-04	LAR	0	0	2	3	0		0	0	3	2	1a	0	2017-07-17	2	74	77	0		0		0		0			0	2023-01-31	0	2023-01-31			0		2023-01-31	2023-01-31	65.9868	65.9
0457	1	50	1972-02-09	1972	42	Adenocarcinoma	3	1			2014-06-30	LAR	0	0	2	3	0		0	0	3	2	1b	0	2014-06-29	2	69	75	0		0		0		0			0	2015-10-27	0	2015-10-27			0		2015-10-27	2015-10-27	15.9211	15.9
0253	1	65	1956-10-21	1956	61	Adenocarcinoma	2	1			2018-05-07	LAR	0	0	3	3	1a		0	0	3	3	1b	1	2018-05-06	2	80	90	0		0		0		0			0	2019-01-11	0	2019-01-11			0		2019-01-11	2019-01-11	8.19079	8.2
0277	0	81	1940-11-28	1940	77	Adenocarcinoma	2	1			2018-01-23	LAR	0	0	2	3	0		0	0	3	3	1b	0	2017-12-28	2	57	59	0		0		0		0			0	2020-02-04	0	2020-02-04			0		2020-02-04	2020-02-04	24.4079	24.4
0415	1	61	1960-11-05	1960	54	Adenocarcinoma	1	1			2015-04-15	LAR	0	0	2	3	0		1	1	3	3	1b	0	2015-04-14	2	61	67	0		0		0		0			0	2016-06-28	0	2016-06-28			0		2016-06-28	2016-06-28	14.4737	14.5
0437	0	53	1968-12-27	1968	45	Adenocarcinoma	1	1			2014-10-14	LAR	0	0	2	3	0		1	1	3	3	2a	0	2014-09-30	3	63	65	0		0		0		0			1	2021-12-15	0	2021-12-15			0		2021-12-15	2021-12-15	86.1513	86
0475	0	62	1960-02-12	1960	54	Adenocarcinoma	2	1			2014-03-04	LAR	0	0	2	3	0		0	0	3	3	1c	0	2014-03-04	2	61	65	0		0		0		0			0	2014-12-17	0	2014-12-17			0		2014-12-17	2014-12-17	9.47368	9.5
0493	1	63	1958-08-17	1958	55	Adenocarcinoma	2	1			2014-04-11	LAR	0	0	2	3	0		1	1	3	3	1a	0	2014-03-28	3	58	63	0		0		0		0			0	2017-09-26	0	2017-09-26			0		2017-09-26	2017-09-26	41.5789	41.5
0346	1	63	1959-01-03	1959	57	Adenocarcinoma	1	1			2016-12-01	LAR	0	0	3	3	1		1	1	3	3	1	0	2016-10-31	2	71	75	0		0		0		0			0	2022-07-19	0	2022-07-19			0		2022-07-19	2022-07-19	67.6316	67.5
0297	1	75	1946-11-01	1946	70	Adenocarcinoma	3	1			2017-08-18	LAR	0	0	2	3	0		1	1	2	3	0	0	2017-07-17	2	71	76	0		0		0		0	2021-05-02	MDS	0	2021-05-02	0	2021-05-02			0		2021-05-02	2021-05-02	44.5066	44.5
0406	1	61	1960-06-20	1960	54	Adenocarcinoma	1	1			2015-01-08	LAR	0	0	3	4a	2		1	1	3	3	1c	0	2015-01-07	2	72	88	0		1	2023-07-31	1	2023-07-31	0			1	2023-07-31	1	2023-07-31			0		2018-09-04	2018-09-04	43.9145	102.7
0436	0	75	1946-10-08	1946	68	Adenocarcinoma	1	1			2014-10-16	LAR	0	0	2	3	0		1	1	3	4a	1b	0	2014-10-15	2	63	71	0		1	2016-10-27	1	2016-02-24	0	2017-02-17	lung	1	2016-02-24	1	2016-10-27			0		2017-02-17	2017-01-17	27.1053	24.4
[truncated: 12 more columns]

## Sheet: Survival_Dr V2(Σ)
Overall survival											Local recurrence										Recurrence
	Total	Death	Censored		Survival rate			p for log rank				Total	Recurrence/Death	Censored		Survival rate			p for log rank			Total	Recurrence/Death	Censored		Survival rate			p for log rank
			n	%	1y	3y	5y							n	%	1y	3y	5y						n	%	1y	3y	5y
V2-Dr								0.172013			V2-Dr								0.105963		V2-Dr								0.107123
-	89	24	65	0.730337	0.961944	0.822283	0.717072				-	89	8	81	0.910112	0.975446	0.891768	0.891768			-	89	30	59	0.662921	0.815991	0.720006	0.663235
+	108	41	67	0.62037	0.941463	0.76151	0.606926				+	108	18	90	0.833333	0.940054	0.848216	0.798187			+	108	53	55	0.509259	0.788995	0.641835	0.575859
																																		Statistics
																																		Month_OS
																																		N	Valid	197
																																			Missing	873
																																		Mean		49.3387
																																		Median		48.0329
																																		Std. Deviation		30.8421
																																		Range		112.756
																																		Minimum		0.394251
																																		Maximum		113.15

## Sheet: Survival Any 1 AI
Overall survival										Local recurrence										Recurrence
	Total	Death	Censored		Survival rate			p for log rank			Total	Recurrence/Death	Censored		Survival rate			p for log rank			Total	Recurrence/Death	Censored		Survival rate			p for log rank
			n	%	1y	3y	5y						n	%	1y	3y	5y						n	%	1y	3y	5y
Any1-AI								0.336473		Any1-AI								0.112917		Any1-AI								0.342576
-	82	23	59	0.719512	0.958317	0.825783	0.710869			-	82	7	75	0.914634	0.973675	0.912256	0.892424			-	82	29	53	0.646341	0.814742	0.638708	0.6219
+	115	42	73	0.634783	0.944942	0.761646	0.618489			+	115	19	96	0.834783	0.942792	0.835661	0.805299			+	115	54	61	0.530435	0.791589	0.596897	0.573002

## Sheet: Survival  0.2 AI
Overall survival										Local recurrence										Recurrence
	Total	Death	Censored		Survival rate			p for log rank			Total	Recurrence/Death	Censored		Survival rate			p for log rank			Total	Recurrence/Death	Censored		Survival rate			p for log rank
			n	%	1y	3y	5y						n	%	1y	3y	5y						n	%	1y	3y	5y
0.2-AI								0.430681		0.2-AI								0.052384		0.2-AI								0.61913
-	89	26	63	0.707865	0.961026	0.824041	0.703057			-	89	7	82	0.921348	0.975602	0.918326	0.899585			-	89	33	56	0.629213	0.79155	0.612795	0.597083
+	108	39	69	0.638889	0.941855	0.759339	0.619005			+	108	19	89	0.824074	0.939541	0.826651	0.794615			+	108	50	58	0.537037	0.808317	0.61504	0.589915

## Sheet: Survival_0.25 AI
Overall survival										Local recurrence										Recurrence
	Total	Death	Censored		Survival rate			p for log rank			Total	Recurrence/Death	Censored		Survival rate			p for log rank			Total	Recurrence/Death	Censored		Survival rate			p for log rank
			n	%	1y	3y	5y						n	%	1y	3y	5y						n	%	1y	3y	5y
0.25-AI								0.483267		0.25-AI								0.0437646		0.25-AI								0.544025
-	99	29	70	0.707071	0.964696	0.828325	0.691341			-	99	8	91	0.919192	0.978017	0.913927	0.896351			-	99	36	63	0.636364	0.789861	0.615718	0.601058
+	98	36	62	0.632653	0.936539	0.748967	0.622395			+	98	18	80	0.816327	0.933772	0.821616	0.787502			+	98	47	51	0.520408	0.811434	0.612165	0.58493

## Sheet: Survival_0.33AI
Overall survival										Local recurrence										Recurrence
	Total	Death	Censored		Survival rate			p for log rank			Total	Recurrence/Death	Censored		Survival rate			p for log rank			Total	Recurrence/Death	Censored		Survival rate			p for log rank
			n	%	1y	3y	5y						n	%	1y	3y	5y						n	%	1y	3y	5y
0.33-AI								0.197775		0.33-AI								0.0296115		0.33-AI								0.556782
-	118	32	86	0.728814	0.961854	0.824579	0.70585			-	118	10	108	0.915254	0.981478	0.905545	0.8907			-	118	43	75	0.635593	0.797859	0.629409	0.616821
+	79	33	46	0.582278	0.934501	0.737839	0.588734			+	79	16	63	0.797468	0.918858	0.813022	0.771426			+	79	40	39	0.493671	0.805485	0.593201	0.561088

## Sheet: Survival_0.5AI
Overall survival										Local recurrence										Recurrence
	Total	Death	Censored		Survival rate			p for log rank			Total	Recurrence/Death	Censored		Survival rate			p for log rank			Total	Recurrence/Death	Censored		Survival rate			p for log rank
			n	%	1y	3y	5y						n	%	1y	3y	5y						n	%	1y	3y	5y
0.5-AI								0.00483067		0.5-AI								0.00323044		0.5-AI								0.0331074
-	146	39	107	0.732877	0.962079	0.836032	0.719666			-	146	13	133	0.910959	0.977135	0.908343	0.886241			-	146	52	94	0.643836	0.807638	0.656236	0.636638
+	51	26	25	0.490196	0.9199	0.665301	0.492598			+	51	13	38	0.745098	0.897869	0.756379	0.71856			+	51	31	20	0.392157	0.783308	0.505171	0.481115

## Sheet: c CRM+ image
test 1_dict	0018-002253444H-2020.1.9-2_161_54.npy	0	train_dict	0001-002728138F-2019.1.23-3_12_59.npy	0	test 2_dict	0244-001125271E-2018.6.14-2_0_67.npy	0
	0018-002253444H-2020.1.9-2_162_55.npy	0		0001-002728138F-2019.1.23-3_13_60.npy	1		0244-001125271E-2018.6.14-2_1_68.npy	0
	0018-002253444H-2020.1.9-2_163_56.npy	0		0001-002728138F-2019.1.23-3_14_61.npy	1		0244-001125271E-2018.6.14-2_2_69.npy	0
	0018-002253444H-2020.1.9-2_164_57.npy	0		0001-002728138F-2019.1.23-3_15_62.npy	0		0244-001125271E-2018.6.14-2_3_70.npy	0
	0022-002794352I-2020.3.17-2_409_72.npy	1		0001-002728138F-2019.1.23-4_16_59.npy	0		0244-001125271E-2018.6.14-2_4_71.npy	0
	0022-002794352I-2020.3.17-2_410_73.npy	0		0001-002728138F-2019.1.23-4_17_60.npy	1		0245-002677670F-2018.6.11-2_10_71.npy	0
	0022-002794352I-2020.3.17-2_411_74.npy	0		0001-002728138F-2019.1.23-4_18_61.npy	1		0245-002677670F-2018.6.11-2_5_66.npy	0
	0022-002794352I-2020.3.17-2_412_75.npy	0		0001-002728138F-2019.1.23-4_19_62.npy	0		0245-002677670F-2018.6.11-2_6_67.npy	0
	0022-002794352I-2020.3.17-2_413_76.npy	0		0002-002386950D-2019.3.8-2_20_69.npy	0		0245-002677670F-2018.6.11-2_7_68.npy	0
	0024-000673119H-2019.9.20-3_185_188.npy	0		0002-002386950D-2019.3.8-2_21_70.npy	0		0245-002677670F-2018.6.11-2_8_69.npy	0
	0024-000673119H-2019.9.20-3_186_189.npy	0		0002-002386950D-2019.3.8-2_22_71.npy	0		0245-002677670F-2018.6.11-2_9_70.npy	0
	0024-000673119H-2019.9.20-3_187_190.npy	0		0002-002386950D-2019.3.8-2_23_72.npy	0		0246-000163454E-2018.5.23-2_11_75.npy	0
	0024-000673119H-2019.9.20-3_188_191.npy	0		0002-002386950D-2019.3.8-2_24_73.npy	0		0246-000163454E-2018.5.23-2_12_76.npy	0
	0024-000673119H-2019.9.20-3_189_192.npy	0		0002-002386950D-2019.3.8-2_25_74.npy	0		0246-000163454E-2018.5.23-2_13_77.npy	1
	0024-000673119H-2019.9.20-3_190_193.npy	0		0004-002737034J-2019.4.3-2_32_70.npy	1		0247-002683576H-2018.6.4-2_14_74.npy	0
	0024-000673119H-2019.9.20-3_191_194.npy	0		0004-002737034J-2019.4.3-2_33_71.npy	1		0247-002683576H-2018.6.4-2_15_75.npy	0
	0024-000673119H-2020.3.25-2_192_62.npy	0		0004-002737034J-2019.4.3-2_34_72.npy	1		0247-002683576H-2018.6.4-2_16_76.npy	0
	0024-000673119H-2020.3.25-2_193_63.npy	0		0004-002737034J-2019.4.3-2_35_73.npy	1		0247-002683576H-2018.6.4-2_17_77.npy	0
	0025-002793684B-2020.3.19-2_194_62.npy	1		0004-002737034J-2019.4.3-2_36_74.npy	1		0247-002683576H-2018.6.4-2_18_78.npy	0
	0025-002793684B-2020.3.19-2_195_63.npy	1		0006-002746693J-2019.6.19-2_45_73.npy	0		0247-002683576H-2018.6.4-2_19_79.npy	1
	0025-002793684B-2020.3.19-2_196_64.npy	1		0006-002746693J-2019.6.19-2_46_74.npy	0		0247-002683576H-2018.6.4-2_20_80.npy	1
	0025-002793684B-2020.3.19-2_197_65.npy	1		0006-002746693J-2019.6.19-2_47_75.npy	0		0247-002683576H-2018.6.4-2_21_81.npy	1
	0025-002793684B-2020.3.19-2_198_66.npy	1		0006-002746693J-2019.6.19-2_48_76.npy	0		0247-002683576H-2018.6.4-2_22_82.npy	1
	0025-002793684B-2020.3.19-2_199_67.npy	1		0006-002746693J-2019.6.19-2_49_77.npy	0		0250-000483249J-2018.5.29-2_23_71.npy	0
	0025-002793684B-2020.3.19-2_200_68.npy	1		0006-002746693J-2019.6.19-2_50_78.npy	0		0250-000483249J-2018.5.29-2_24_72.npy	0
	0025-002793684B-2020.3.19-2_201_69.npy	1		0006-002746693J-2019.6.19-2_51_79.npy	0		0250-000483249J-2018.5.29-2_25_73.npy	0
	0025-002793684B-2020.3.19-2_202_70.npy	1		0008-001567209A-2019.8.1-2_68_59.npy	0		0250-000483249J-2018.5.29-2_26_74.npy	0
	0025-002793684B-2020.3.19-2_203_71.npy	1		0008-001567209A-2019.8.1-2_69_60.npy	0		0250-000483249J-2018.5.29-2_27_75.npy	0
	0025-002793684B-2020.3.19-2_204_72.npy	1		0008-001567209A-2019.8.1-2_70_61.npy	0		0250-000483249J-2018.5.29-2_28_76.npy	0
	0025-002793684B-2020.3.19-2_205_73.npy	1		0008-001567209A-2019.8.1-2_71_62.npy	0		0250-000483249J-2018.5.29-2_29_77.npy	1
	0025-002793684B-2020.3.19-2_206_74.npy	1		0008-001567209A-2019.8.1-2_72_63.npy	0		0251-002035158A-2018.5.9-2_30_76.npy	0
	0025-002793684B-2020.3.19-2_207_75.npy	1		0008-001567209A-2019.8.1-2_73_64.npy	0		0251-002035158A-2018.5.9-2_31_77.npy	0
	0025-002793684B-2020.3.19-2_208_76.npy	1		0008-001567209A-2019.8.1-2_74_65.npy	0		0251-002035158A-2018.5.9-2_32_78.npy	0
	0025-002793684B-2020.3.19-2_209_77.npy	1		0009-002760377G-2019.8.8-2_75_69.npy	0		0251-002035158A-2018.5.9-2_33_79.npy	0
	0025-002793684B-2020.3.19-2_210_78.npy	1		0009-002760377G-2019.8.8-2_76_70.npy	0		0251-002035158A-2018.5.9-2_34_80.npy	0
	0025-002793684B-2020.3.19-2_211_79.npy	1		0011-002261269H-2019.9.3-2_82_67.npy	0		0251-002035158A-2018.5.9-2_35_81.npy	0
	0025-002793684B-2020.3.19-2_212_80.npy	1		0011-002261269H-2019.9.3-2_83_68.npy	0		0251-002035158A-2018.5.9-2_36_82.npy	1
	0025-002793684B-2020.4.24-4_213_56.npy	1		0011-002261269H-2019.9.3-2_84_69.npy	0		0251-002035158A-2018.5.9-2_37_83.npy	1
	0025-002793684B-2020.4.24-4_214_57.npy	1		0011-002261269H-2019.9.3-2_85_70.npy	0		0251-002035158A-2018.5.9-2_38_84.npy	1
	0025-002793684B-2020.4.24-4_215_58.npy	1		0011-002261269H-2019.9.3-2_86_71.npy	1		0251-002035158A-2018.5.9-2_39_85.npy	1
	0025-002793684B-2020.4.24-4_216_59.npy	1		0012-002691951H-2019.7.1-2_406_66.npy	0		0253-001313691J-2018.5.6-2_40_80.npy	0
	0025-002793684B-2020.4.24-4_217_60.npy	1		0012-002691951H-2019.7.1-2_407_67.npy	0		0253-001313691J-2018.5.6-2_41_81.npy	0
	0025-002793684B-2020.4.24-4_218_61.npy	1		0012-002691951H-2019.7.1-2_408_68.npy	1		0253-001313691J-2018.5.6-2_42_82.npy	0
	0025-002793684B-2020.4.24-4_219_62.npy	1		0012-002691951H-2019.9.30-2_87_79.npy	1		0253-001313691J-2018.5.6-2_43_83.npy	0
	0025-002793684B-2020.4.24-4_220_63.npy	1		0012-002691951H-2019.9.30-2_88_80.npy	1		0253-001313691J-2018.5.6-2_44_84.npy	0
	0025-002793684B-2020.4.24-4_221_64.npy	1		0012-002691951H-2019.9.30-2_89_81.npy	1		0253-001313691J-2018.5.6-2_45_85.npy	0
	0025-002793684B-2020.4.24-4_222_65.npy	1		0012-002691951H-2019.9.30-2_90_82.npy	1		0253-001313691J-2018.5.6-2_46_86.npy	0
	0025-002793684B-2020.4.24-4_223_66.npy	1		0014-001754975G-2019.7.29-4_100_106.npy	0		0253-001313691J-2018.5.6-2_47_87.npy	0
	0025-002793684B-2020.4.24-4_224_67.npy	1		0014-001754975G-2019.7.29-4_101_107.npy	0		0253-001313691J-2018.5.6-2_48_88.npy	0
	0025-002793684B-2020.4.24-4_225_68.npy	1		0014-001754975G-2019.7.29-4_95_101.npy	0		0253-001313691J-2018.5.6-2_49_89.npy	0
	0025-002793684B-2020.4.24-4_226_69.npy	1		0014-001754975G-2019.7.29-4_96_102.npy	0		0253-001313691J-2018.5.6-2_50_90.npy	0
	0025-002793684B-2020.4.24-4_227_70.npy	1		0014-001754975G-2019.7.29-4_97_103.npy	0		0254-002672384C-2018.5.1-2_51_69.npy	0
	0025-002793684B-2020.4.24-4_228_71.npy	1		0014-001754975G-2019.7.29-4_98_104.npy	0		0254-002672384C-2018.5.1-2_52_70.npy	0
	0025-002793684B-2020.4.24-4_229_72.npy	1		0014-001754975G-2019.7.29-4_99_105.npy	0		0254-002672384C-2018.5.1-2_53_71.npy	1
	0025-002793684B-2020.4.24-4_230_73.npy	1		0014-001754975G-2019.8.12-2_102_100.npy	0		0254-002672384C-2018.5.1-2_54_72.npy	1
	0025-002793684B-2020.4.24-4_231_74.npy	1		0014-001754975G-2019.8.12-2_103_101.npy	0		0254-002672384C-2018.5.1-2_55_73.npy	1
	0025-002793684B-2020.4.24-4_232_75.npy	1		0014-001754975G-2019.8.12-2_104_102.npy	0		0255-002104142J-2018.4.11-4_56_113.npy	0
	0025-002793684B-2020.4.24-4_233_76.npy	1		0014-001754975G-2019.8.12-2_105_84.npy	0		0255-002104142J-2018.4.11-4_57_114.npy	0
	0034-000652869E-2021.12.18-4_292_181.npy	0		0014-001754975G-2019.8.12-2_106_85.npy	0		0255-002104142J-2018.4.11-4_58_115.npy	0
	0034-000652869E-2021.12.18-4_293_182.npy	0		0014-001754975G-2019.8.12-2_107_86.npy	0		0255-002104142J-2018.4.11-4_59_116.npy	0
	0034-000652869E-2021.12.18-4_294_183.npy	0		0014-001754975G-2019.8.12-2_108_87.npy	0		0255-002104142J-2018.4.11-4_60_117.npy	1
	0034-000652869E-2021.12.18-4_295_184.npy	0		0014-001754975G-2019.8.12-2_109_88.npy	0		0255-002104142J-2018.4.11-4_61_118.npy	1
	0034-000652869E-2021.12.18-4_296_185.npy	0		0014-001754975G-2019.8.12-2_110_89.npy	0		0255-002104142J-2018.4.11-4_62_119.npy	1
	0034-000652869E-2021.12.18-4_297_186.npy	0		0014-001754975G-2019.8.12-2_111_90.npy	0		0255-002104142J-2018.4.11-4_63_120.npy	0
	0034-000652869E-2021.12.18-4_298_187.npy	0		0014-001754975G-2019.8.12-2_112_91.npy	0		0255-002104142J-2018.4.11-4_64_121.npy	0
	0034-000652869E-2021.12.18-4_299_188.npy	0		0014-001754975G-2019.8.12-2_113_92.npy	0		0255-002104142J-2018.4.11-4_65_122.npy	1
	0034-000652869E-2021.12.18-4_300_189.npy	0		0014-001754975G-2019.8.12-2_114_93.npy	0		0255-002104142J-2018.4.11-4_66_123.npy	1
	0034-000652869E-2021.12.18-4_301_190.npy	0		0014-001754975G-2019.8.12-2_115_94.npy	0		0255-002104142J-2018.4.11-4_67_124.npy	1
	0034-000652869E-2021.12.18-4_302_191.npy	0		0014-001754975G-2019.8.12-2_116_95.npy	0		0256-002674997D-2018.4.25-2_68_70.npy	0
	0034-000652869E-2021.12.18-4_303_192.npy	0		0014-001754975G-2019.8.12-2_117_96.npy	0		0256-002674997D-2018.4.25-2_69_71.npy	0
	0035-001937959A-2020.2.21-2_304_62.npy	1		0014-001754975G-2019.8.12-2_118_97.npy	0		0256-002674997D-2018.4.25-2_70_72.npy	0
	0035-001937959A-2020.2.21-2_305_63.npy	1		0014-001754975G-2019.8.12-2_119_98.npy	0		0257-000637456H-2018.4.16-2_71_72.npy	0
	0035-001937959A-2020.2.21-2_306_64.npy	1		0014-001754975G-2019.8.12-2_120_99.npy	0		0257-000637456H-2018.4.16-2_72_73.npy	0
	0035-001937959A-2020.2.21-2_307_65.npy	1		0015-002772922C-2019.10.23-2_121_143.npy	0		0257-000637456H-2018.4.16-2_73_74.npy	0
	0039-002819253C-2020.9.8-2_344_81.npy	0		0015-002772922C-2019.10.23-2_122_144.npy	1		0257-000637456H-2018.4.16-2_74_75.npy	0
	0039-002819253C-2020.9.8-2_345_82.npy	0		0015-002772922C-2019.10.23-2_123_145.npy	1		0257-000637456H-2018.4.16-2_75_76.npy	0
	0039-002819253C-2020.9.8-2_346_83.npy	0		0015-002772922C-2019.10.23-2_124_146.npy	1		0257-000637456H-2018.4.16-2_76_77.npy	0
	0039-002819253C-2020.9.8-2_347_84.npy	0		0015-002772922C-2019.10.23-2_125_147.npy	1		0257-000637456H-2018.4.16-2_77_78.npy	0
	0039-002819253C-2020.9.8-2_348_85.npy	0		0015-002772922C-2019.10.23-2_126_148.npy	1		0259-001857215B-2018.4.12-2_78_66.npy	0
	0039-002819253C-2020.9.8-2_349_86.npy	0		0015-002772922C-2019.10.23-2_127_149.npy	1		0259-001857215B-2018.4.12-2_79_67.npy	0
	0042-001529745H-2020.11.4-2_373_77.npy	0		0015-002772922C-2019.10.23-2_128_150.npy	1		0259-001857215B-2018.4.12-2_80_68.npy	0
	0042-001529745H-2020.11.4-2_374_78.npy	0		0015-002772922C-2019.10.23-2_129_151.npy	1		0259-001857215B-2018.4.12-2_81_69.npy	0
	0042-001529745H-2020.11.4-2_375_79.npy	0		0019-002787054I-2020.1.20-2_165_67.npy	0		0259-001857215B-2018.4.12-2_82_70.npy	0
	0042-001529745H-2020.11.4-2_376_80.npy	0		0019-002787054I-2020.1.20-2_166_68.npy	1		0260-002671765H-2018.3.30-2_83_75.npy	0
	0042-001529745H-2020.11.4-2_377_81.npy	0		0019-002787054I-2020.1.20-2_167_69.npy	1		0260-002671765H-2018.3.30-2_84_76.npy	0
	0050-002530179F-2021.1.12-2_579_75.npy	0		0019-002787054I-2020.1.20-2_168_70.npy	0		0260-002671765H-2018.3.30-2_85_77.npy	0
	0050-002530179F-2021.1.12-2_580_76.npy	0		0019-002787054I-2020.1.20-2_169_71.npy	0		0260-002671765H-2018.3.30-2_86_78.npy	0
	0050-002530179F-2021.1.12-2_581_77.npy	0		0020-002116173J-2020.2.12-2_170_66.npy	0		0260-002671765H-2018.3.30-2_87_79.npy	0
	0050-002530179F-2021.1.12-2_582_78.npy	1		0020-002116173J-2020.2.12-2_171_67.npy	0		0260-002671765H-2018.3.30-2_88_80.npy	1
	0050-002530179F-2021.1.12-2_583_79.npy	1		0023-002798250J-2020.4.23-2_180_72.npy	0		0260-002671765H-2018.3.30-2_89_81.npy	1
	0050-002530179F-2021.1.14-2_584_127.npy	0		0023-002798250J-2020.4.23-2_181_73.npy	0		0261-002670364A-2018.3.28-2_90_71.npy	1
	0050-002530179F-2021.1.14-2_585_128.npy	0		0023-002798250J-2020.4.23-2_182_74.npy	0		0261-002670364A-2018.3.28-2_91_72.npy	1
	0050-002530179F-2021.1.14-2_586_129.npy	0		0023-002798250J-2020.4.23-2_183_75.npy	0		0261-002670364A-2018.3.28-2_92_73.npy	1
	0050-002530179F-2021.1.14-2_587_130.npy	0		0023-002798250J-2020.4.23-2_184_76.npy	0		0261-002670364A-2018.3.28-2_93_74.npy	0
	0050-002530179F-2021.1.14-2_588_131.npy	0		0026-002597962I-2020.9.18-3_234_81.npy	0		0261-002670364A-2018.3.28-2_94_75.npy	1
	0050-002530179F-2021.1.14-2_589_132.npy	0		0026-002597962I-2020.9.18-3_235_82.npy	0		0262-002658409I-2018.1.22-3_397_64.npy	0
	0052-002680161G-2021.2.24-2_428_78.npy	0		0026-002597962I-2020.9.18-3_236_83.npy	0		0262-002658409I-2018.1.22-3_398_65.npy	0
	0052-002680161G-2021.2.24-2_429_79.npy	0		0026-002597962I-2020.9.18-3_237_84.npy	0		0262-002658409I-2018.1.22-3_399_66.npy	1
	0052-002680161G-2021.2.24-2_430_80.npy	0		0026-002597962I-2020.9.18-3_238_85.npy	0		0262-002658409I-2018.1.22-3_400_67.npy	1
	0052-002680161G-2021.2.24-2_431_81.npy	0		0026-002597962I-2020.9.18-3_239_86.npy	0		0262-002658409I-2018.1.22-3_401_68.npy	1
	0052-002680161G-2021.3.2-2_594_131.npy	0		0027-000461746D-2021.2.1-4_240_73.npy	0		0262-002658409I-2018.1.22-3_402_69.npy	0
	0052-002680161G-2021.3.2-2_595_132.npy	0		0027-000461746D-2021.2.1-4_241_74.npy	0		0262-002658409I-2018.1.22-3_403_70.npy	0
	0052-002680161G-2021.3.2-2_596_133.npy	0		0027-000461746D-2021.2.1-4_242_75.npy	0		0262-002658409I-2018.1.22-3_404_71.npy	0
	0052-002680161G-2021.3.2-2_597_134.npy	0		0027-000461746D-2021.2.1-4_243_76.npy	0		0262-002658409I-2018.1.22-3_405_72.npy	0
	0052-002680161G-2021.3.2-2_598_135.npy	0		0027-000461746D-2021.2.1-4_244_77.npy	0		0262-002658409I-2018.1.22-3_406_73.npy	0
	0052-002680161G-2021.3.2-2_599_136.npy	0		0027-000461746D-2021.2.1-4_245_78.npy	0		0262-002658409I-2018.1.22-3_407_74.npy	1
	0052-002680161G-2021.3.2-2_600_137.npy	0		0027-000461746D-2021.2.1-4_246_79.npy	1		0262-002658409I-2018.1.22-3_408_75.npy	1
	0052-002680161G-2021.3.2-2_601_138.npy	0		0027-000461746D-2021.2.1-4_247_80.npy	0		0262-002658409I-2018.1.22-3_409_76.npy	1
	0052-002680161G-2021.3.2-2_602_139.npy	0		0028-000907603D-2020.10.20-2_248_138.npy	0		0264-002333218F-2018.3.8-2_95_62.npy	0
	0052-002680161G-2021.3.2-2_603_140.npy	0		0028-000907603D-2020.10.20-2_249_139.npy	0		0264-002333218F-2018.3.8-2_96_63.npy	0
	0053-002844899J-2021.2.9-3_604_61.npy	0		0028-000907603D-2020.10.20-2_250_140.npy	0		0264-002333218F-2018.3.8-2_97_64.npy	0
	0053-002844899J-2021.2.9-3_605_62.npy	0		0028-000907603D-2020.10.20-2_251_141.npy	0		0266-000617821I-2018.3.13-2_100_76.npy	0
	0053-002844899J-2021.2.9-3_606_63.npy	0		0028-000907603D-2020.10.20-2_252_142.npy	0		0266-000617821I-2018.3.13-2_101_77.npy	0
	0053-002844899J-2021.2.9-3_607_64.npy	0		0028-000907603D-2020.10.20-2_253_143.npy	0		0266-000617821I-2018.3.13-2_102_78.npy	0
	0053-002844899J-2021.2.9-3_608_65.npy	0		0028-000907603D-2020.10.20-2_254_144.npy	1		0266-000617821I-2018.3.13-2_103_79.npy	0
	0053-002844899J-2021.2.9-3_609_66.npy	0		0028-000907603D-2020.9.21-2_255_67.npy	0		0266-000617821I-2018.3.13-2_104_80.npy	0
	0053-002844899J-2021.2.9-3_610_67.npy	0		0028-000907603D-2020.9.21-2_256_68.npy	0		0266-000617821I-2018.3.13-2_98_74.npy	0
	0053-002844899J-2021.2.9-3_611_68.npy	0		0028-000907603D-2020.9.21-2_257_69.npy	0		0266-000617821I-2018.3.13-2_99_75.npy	0
	0059-002852812D-2021.4.16-2_664_59.npy	1		0028-000907603D-2020.9.21-2_258_70.npy	0		0267-002662658E-2018.3.8-2_105_66.npy	1
	0059-002852812D-2021.4.16-2_665_60.npy	1		0028-000907603D-2020.9.21-2_259_71.npy	0		0267-002662658E-2018.3.8-2_106_67.npy	1
	0059-002852812D-2021.4.16-2_666_61.npy	1		0028-000907603D-2020.9.21-2_260_72.npy	0		0276-002658749F-2018.1.5-3_107_70.npy	0
	0061-002854074B-2021.4.27-2_671_75.npy	1		0028-000907603D-2020.9.21-2_261_73.npy	1		0276-002658749F-2018.1.5-3_108_71.npy	0
	0061-002854074B-2021.4.27-2_672_76.npy	1		0029-001516078I-2021.3.15-3_262_63.npy	0		0276-002658749F-2018.1.5-3_109_72.npy	0
	0061-002854074B-2021.4.27-2_673_77.npy	1		0029-001516078I-2021.3.15-3_263_64.npy	0		0276-002658749F-2018.1.5-3_110_73.npy	0
	0061-002854074B-2021.4.27-2_674_78.npy	1		0029-001516078I-2021.3.15-3_264_65.npy	0		0276-002658749F-2018.1.5-3_111_74.npy	0
	0061-002854074B-2021.4.27-2_675_79.npy	1		0029-001516078I-2021.3.15-3_265_66.npy	0		0276-002658749F-2018.1.5-3_112_75.npy	1
	0062-002541878E-2021.5.13-2_676_78.npy	0		0029-001516078I-2021.3.15-4_266_63.npy	0		0276-002658749F-2018.1.5-3_113_76.npy	1
	0062-002541878E-2021.5.13-2_677_79.npy	0		0029-001516078I-2021.3.15-4_267_64.npy	0		0276-002658749F-2018.1.5-3_114_77.npy	1
	0062-002541878E-2021.5.13-2_678_80.npy	1		0029-001516078I-2021.3.15-4_268_65.npy	0		0276-002658749F-2018.1.5-3_115_78.npy	1
	0062-002541878E-2021.5.13-2_679_81.npy	1		0029-001516078I-2021.3.15-4_269_66.npy	0		0277-002658704C-2017.12.28-2_116_57.npy	0
	0062-002541878E-2021.5.13-2_680_82.npy	1		0030-002856351B-2021.5.6-2_270_54.npy	0		0277-002658704C-2017.12.28-2_117_58.npy	0
	0062-002541878E-2021.5.13-2_681_83.npy	1		0030-002856351B-2021.5.6-2_271_55.npy	0		0277-002658704C-2017.12.28-2_118_59.npy	0
	0062-002541878E-2021.5.13-2_682_84.npy	1		0030-002856351B-2021.5.6-2_272_56.npy	0		0278-000244538H-2018.1.3-2_119_69.npy	0
	0062-002541878E-2021.5.13-2_683_85.npy	1		0030-002856351B-2021.5.6-2_273_57.npy	0		0278-000244538H-2018.1.3-2_120_70.npy	0
	0078-002309839H-2021.10.28-3_896_142.npy	1		0030-002856351B-2021.5.6-2_274_58.npy	0		0278-000244538H-2018.1.3-2_121_71.npy	0
	0078-002309839H-2021.10.28-3_897_143.npy	1		0030-002856351B-2021.5.6-2_275_59.npy	0		0278-000244538H-2018.1.3-2_122_72.npy	0
	0078-002309839H-2021.10.28-3_898_144.npy	1		0030-002856351B-2021.5.6-2_276_60.npy	1		0278-000244538H-2018.1.3-2_123_73.npy	0
	0078-002309839H-2021.10.28-3_899_145.npy	1		0030-002856351B-2021.5.6-2_277_61.npy	1		0278-000244538H-2018.1.3-2_124_74.npy	1
	0078-002309839H-2021.10.28-3_900_146.npy	1		0030-002856351B-2021.5.6-2_278_62.npy	1		0278-000244538H-2018.1.3-2_125_75.npy	1
	0078-002309839H-2021.10.28-3_901_147.npy	1		0030-002856351B-2021.5.6-2_279_63.npy	0		0278-000244538H-2018.1.3-2_126_76.npy	1
	0092-000264418A-2021.8.4-2_1014_63.npy	0		0030-002856351B-2021.5.6-2_280_64.npy	0		0278-000244538H-2018.1.3-2_127_77.npy	1
	0092-000264418A-2021.8.4-2_1015_64.npy	0		0030-002856351B-2021.5.6-2_281_65.npy	0		0278-000244538H-2018.1.3-2_128_78.npy	1
	0092-000264418A-2021.8.4-2_1016_65.npy	0		0031-002866384F-2021.6.23-2_282_57.npy	0		0278-000244538H-2018.1.3-2_129_79.npy	0
	0092-000264418A-2021.8.4-2_1017_66.npy	0		0031-002866384F-2021.6.23-2_283_58.npy	0		0278-000244538H-2018.1.3-2_130_80.npy	0
	0092-000264418A-2021.8.4-2_1018_67.npy	0		0031-002866384F-2021.6.23-2_284_59.npy	0		0279-000021821D-2018.1.11-2_131_77.npy	1
	0092-000264418A-2021.8.4-2_1019_68.npy	0		0031-002866384F-2021.6.23-2_285_60.npy	0		0279-000021821D-2018.1.11-2_132_78.npy	1
	0092-000264418A-2021.8.4-2_1020_69.npy	0		0031-002866384F-2021.6.23-2_286_61.npy	0		0279-000021821D-2018.1.11-2_133_79.npy	1
	0092-000264418A-2021.8.4-2_1021_70.npy	0		0033-001691590F-2021.6.10-2_287_58.npy	0		0279-000021821D-2018.1.11-2_134_80.npy	0
	0100-001856634C-2021.4.13-2_1068_133.npy	1		0033-001691590F-2021.6.10-2_288_59.npy	0		0279-000021821D-2018.1.11-2_135_81.npy	0
	0100-001856634C-2021.4.13-2_1069_134.npy	1		0033-001691590F-2021.6.10-2_289_60.npy	0		0280-001187351B-2017.12.8-4_136_120.npy	0
	0100-001856634C-2021.4.13-2_1070_135.npy	1		0033-001691590F-2021.6.10-2_290_61.npy	0		0280-001187351B-2017.12.8-4_137_121.npy	0
	0100-001856634C-2021.4.13-2_1071_136.npy	1		0033-001691590F-2021.6.10-2_291_62.npy	0		0280-001187351B-2017.12.8-4_138_122.npy	0
	0100-001856634C-2021.4.13-2_1072_137.npy	0		0033-001691590F-2021.6.8-2_414_69.npy	0		0280-001187351B-2017.12.8-4_139_123.npy	0
	0100-001856634C-2021.4.13-2_1073_138.npy	0		0033-001691590F-2021.6.8-2_415_70.npy	0		0280-001187351B-2017.12.8-4_140_124.npy	0
	0100-001856634C-2021.4.13-2_1074_139.npy	0		0033-001691590F-2021.6.8-2_416_71.npy	0		0280-001187351B-2017.12.8-4_141_125.npy	0
	0100-001856634C-2021.4.13-2_1075_140.npy	1		0033-001691590F-2021.6.8-2_417_72.npy	0		0280-001187351B-2017.12.8-4_142_126.npy	0
	0100-001856634C-2021.4.13-2_1076_141.npy	1		0033-001691590F-2021.6.8-2_418_73.npy	0		0280-001187351B-2017.12.8-4_143_127.npy	0
	0100-001856634C-2021.4.13-2_1077_142.npy	1		0033-001691590F-2021.6.8-2_419_74.npy	0		0282-001715990J-2017.12.9-4_144_70.npy	0
	0100-001856634C-2021.4.13-2_1078_143.npy	1		0033-001691590F-2021.6.8-2_420_75.npy	1		0282-001715990J-2017.12.9-4_145_71.npy	0
	0100-001856634C-2021.4.13-2_1079_144.npy	1		0033-001691590F-2021.6.8-2_421_76.npy	1		0282-001715990J-2017.12.9-4_146_72.npy	0
	0100-001856634C-2021.4.8-2_1080_65.npy	0		0036-000521706B-2020.7.15-2_308_59.npy	0		0282-001715990J-2017.12.9-4_147_73.npy	0
	0100-001856634C-2021.4.8-2_1081_66.npy	0		0036-000521706B-2020.7.15-2_309_60.npy	0		0282-001715990J-2017.12.9-4_148_74.npy	0
	0100-001856634C-2021.4.8-2_1082_67.npy	0		0036-000521706B-2020.7.15-2_310_61.npy	1		0282-001715990J-2017.12.9-4_149_75.npy	0
	0100-001856634C-2021.4.8-2_1083_68.npy	0		0036-000521706B-2020.7.15-2_311_62.npy	1		0282-001715990J-2017.12.9-4_150_76.npy	0
	0100-001856634C-2021.4.8-2_1084_69.npy	1		0038-000313396I-2020.7.1-2_326_67.npy	0		0284-000729226E-2017.11.13-2_151_60.npy	0
	0100-001856634C-2021.4.8-2_1085_70.npy	1		0038-000313396I-2020.7.1-2_327_68.npy	0		0284-000729226E-2017.11.13-2_152_61.npy	0
	0100-001856634C-2021.4.8-2_1086_71.npy	1		0038-000313396I-2020.7.1-2_328_69.npy	0		0284-000729226E-2017.11.13-2_153_62.npy	0
	0100-001856634C-2021.4.8-2_1087_72.npy	1		0038-000313396I-2020.7.1-2_329_70.npy	0		0284-000729226E-2017.11.13-2_154_63.npy	0
	0100-001856634C-2021.4.8-2_1088_73.npy	1		0038-000313396I-2020.7.1-2_330_71.npy	0		0284-000729226E-2017.11.13-2_155_64.npy	0
	0100-001856634C-2021.4.8-2_1089_74.npy	1		0038-000313396I-2020.7.1-2_331_72.npy	1		0284-000729226E-2017.11.13-2_156_65.npy	0
	0107-002867382H-2021.6.21-5_1156_78.npy	0		0038-000313396I-2020.7.1-2_332_73.npy	1		0284-000729226E-2017.11.13-2_157_66.npy	0
	0107-002867382H-2021.6.21-5_1157_79.npy	0		0038-000313396I-2020.7.7-2_333_147.npy	0		0284-000729226E-2017.11.13-2_158_67.npy	0
	0107-002867382H-2021.6.21-5_1158_80.npy	0		0038-000313396I-2020.7.7-2_334_148.npy	0		0285-002642533C-2017.9.22-2_159_81.npy	0
	0107-002867382H-2021.6.21-5_1159_81.npy	0		0038-000313396I-2020.7.7-2_335_149.npy	0		0285-002642533C-2017.9.22-2_160_82.npy	0
	0107-002867382H-2021.6.21-5_1160_82.npy	0		0038-000313396I-2020.7.7-2_336_150.npy	0		0285-002642533C-2017.9.22-2_161_83.npy	0
	0107-002867382H-2021.6.21-5_1161_83.npy	0		0038-000313396I-2020.7.7-2_337_151.npy	0		0287-002021515A-2017.11.5-2_162_74.npy	0
	0107-002867382H-2021.6.21-5_1162_84.npy	0		0038-000313396I-2020.7.7-2_338_152.npy	0		0287-002021515A-2017.11.5-2_163_75.npy	0
	0107-002867382H-2021.6.21-5_1163_85.npy	0		0038-000313396I-2020.7.7-2_339_153.npy	0		0287-002021515A-2017.11.5-2_164_76.npy	0
	0107-002867382H-2021.6.21-5_1164_86.npy	0		0038-000313396I-2020.7.7-2_340_154.npy	1		0287-002021515A-2017.11.5-2_165_77.npy	0
	0109-000093978G-2021.5.3-3_1173_78.npy	0		0038-000313396I-2020.7.7-2_341_155.npy	1		0287-002021515A-2017.11.5-2_166_78.npy	0
	0109-000093978G-2021.5.3-3_1174_79.npy	0		0038-000313396I-2020.7.7-2_342_156.npy	1		0287-002021515A-2017.11.5-2_167_79.npy	0
	0109-000093978G-2021.5.3-3_1175_80.npy	0		0038-000313396I-2020.7.7-2_343_157.npy	1		0287-002021515A-2017.11.5-2_168_80.npy	0
	0109-000093978G-2021.5.3-3_1176_81.npy	0		0041-002827840C-2020.10.29-2_367_74.npy	0		0287-002021515A-2017.11.5-2_169_81.npy	0
	0109-000093978G-2021.5.3-3_1177_82.npy	0		0041-002827840C-2020.10.29-2_368_75.npy	0		0287-002021515A-2017.11.5-2_170_82.npy	0
	0109-000093978G-2021.5.3-3_1178_83.npy	0		0041-002827840C-2020.10.29-2_369_76.npy	0		0287-002021515A-2017.11.5-2_171_83.npy	1
	0109-000093978G-2021.5.3-3_1179_84.npy	0		0041-002827840C-2020.10.29-2_370_77.npy	0		0287-002021515A-2017.11.5-2_172_84.npy	1
	0109-000093978G-2021.5.3-3_1180_85.npy	0		0041-002827840C-2020.10.29-2_371_78.npy	0		0287-002021515A-2017.11.5-2_173_85.npy	1
	0111-002937831C-2021.10.25-3_1193_136.npy	0		0041-002827840C-2020.10.29-2_372_79.npy	0		0287-002021515A-2017.11.5-2_174_86.npy	1
	0111-002937831C-2021.10.25-3_1194_137.npy	0		0043-002828541I-2020.10.19-1_378_64.npy	0		0288-002641836A-2017.10.17-2_175_71.npy	1
	0111-002937831C-2021.10.25-3_1195_138.npy	0		0043-002828541I-2020.10.19-1_379_65.npy	1		0288-002641836A-2017.10.17-2_176_72.npy	1
	0111-002937831C-2021.10.25-3_1196_139.npy	0		0043-002828541I-2020.10.19-1_380_66.npy	1		0288-002641836A-2017.10.17-2_177_73.npy	1
	0111-002937831C-2021.10.25-3_1197_140.npy	0		0043-002828541I-2020.10.19-1_381_67.npy	1		0288-002641836A-2017.10.17-2_178_74.npy	0
	0111-002937831C-2021.10.25-3_1198_141.npy	0		0043-002828541I-2020.10.19-1_382_68.npy	1		0288-002641836A-2017.10.17-2_179_75.npy	0
	0111-002937831C-2021.10.25-3_1199_142.npy	0		0043-002828541I-2020.10.19-1_383_69.npy	1		0288-002641836A-2017.10.17-2_180_76.npy	0
	0111-002937831C-2021.10.25-3_1200_143.npy	0		0043-002828541I-2020.10.19-2_384_412.npy	1		0289-000085034A-2017.10.5-2_181_68.npy	0
	0111-002937831C-2021.10.25-3_1201_144.npy	0		0043-002828541I-2020.10.19-2_385_413.npy	1		0289-000085034A-2017.10.5-2_182_69.npy	0
	0111-002937831C-2021.10.25-3_1202_145.npy	0		0043-002828541I-2020.10.19-2_386_414.npy	1		0289-000085034A-2017.10.5-2_183_70.npy	0
	0124-002804591C-2020.6.5-2_1289_63.npy	0		0043-002828541I-2020.10.19-2_387_415.npy	1		0289-000085034A-2017.10.5-2_184_71.npy	0
	0124-002804591C-2020.6.5-2_1290_64.npy	0		0043-002828541I-2020.10.19-2_388_416.npy	1		0289-000085034A-2017.10.5-2_185_72.npy	0
	0124-002804591C-2020.6.5-2_1291_65.npy	1		0043-002828541I-2020.10.19-2_389_417.npy	1		0289-000085034A-2017.10.5-2_186_73.npy	0
	0124-002804591C-2020.6.5-2_1292_66.npy	1		0043-002828541I-2020.10.19-2_390_418.npy	1		0289-000085034A-2017.10.5-2_187_74.npy	0
	0124-002804591C-2020.6.5-2_1293_67.npy	1		0043-002828541I-2020.10.19-2_391_419.npy	1		0289-000085034A-2017.10.5-2_188_75.npy	0
	0124-002804591C-2020.6.5-2_1294_68.npy	1		0043-002828541I-2020.10.19-2_392_420.npy	1		0289-000085034A-2017.10.5-2_189_76.npy	0
	0124-002804591C-2020.6.5-2_1295_69.npy	1		0043-002828541I-2020.10.19-2_393_421.npy	1		0289-000085034A-2017.10.5-2_190_77.npy	0
	0124-002804591C-2020.6.5-2_1296_70.npy	1		0043-002828541I-2020.10.19-2_394_422.npy	1		0289-000085034A-2017.10.5-2_191_78.npy	0
	0124-002804591C-2020.6.5-2_1297_71.npy	1		0043-002828541I-2020.10.19-2_395_423.npy	1		0289-000085034A-2017.10.5-2_192_79.npy	0
	0124-002804591C-2020.6.5-2_1298_72.npy	1		0043-002828541I-2020.10.19-2_396_424.npy	1		0291-002640015H-2017.10.2-2_410_64.npy	1
	0129-001777099J-2020.9.25-2_1325_61.npy	0		0043-002828541I-2020.10.19-2_397_425.npy	1		0291-002640015H-2017.10.2-2_411_65.npy	1
	0129-001777099J-2020.9.25-2_1326_62.npy	1		0043-002828541I-2020.10.19-2_398_426.npy	1		0291-002640015H-2017.10.2-2_412_66.npy	1
	0145-002770738G-2020.6.24-3_1490_100.npy	1		0043-002828541I-2020.10.19-2_399_427.npy	1		0292-002237097E-2017.9.19-2_193_82.npy	0
	0145-002770738G-2020.6.24-3_1491_101.npy	1		0043-002828541I-2020.10.19-2_400_428.npy	1		0292-002237097E-2017.9.19-2_194_83.npy	0
	0145-002770738G-2020.6.24-3_1492_102.npy	1		0043-002828541I-2020.10.19-2_401_429.npy	1		0292-002237097E-2017.9.19-2_195_84.npy	0
	0145-002770738G-2020.6.24-3_1493_103.npy	0		0043-002828541I-2020.10.19-2_402_430.npy	1		0292-002237097E-2017.9.19-2_196_85.npy	0
	0145-002770738G-2020.6.24-3_1494_104.npy	0		0043-002828541I-2020.10.19-2_403_431.npy	1		0292-002237097E-2017.9.19-2_197_86.npy	0
	0145-002770738G-2020.6.24-3_1495_99.npy	0		0043-002828541I-2020.10.19-2_404_432.npy	1		0292-002237097E-2017.9.19-2_198_87.npy	0
	0149-000363005F-2019.10.16-2_1533_65.npy	0		0043-002828541I-2020.10.19-2_405_433.npy	1		0293-002634887I-2017.9.13-2_199_67.npy	0
	0149-000363005F-2019.10.16-2_1534_66.npy	0		0043-002828541I-2020.11.11-2_422_156.npy	1		0293-002634887I-2017.9.13-2_200_68.npy	0
	0149-000363005F-2019.10.16-2_1535_67.npy	0		0043-002828541I-2020.11.11-2_423_157.npy	1		0293-002634887I-2017.9.13-2_201_69.npy	0
	0149-000363005F-2019.10.16-2_1536_68.npy	0		0043-002828541I-2020.11.11-2_424_158.npy	1		0293-002634887I-2017.9.13-2_202_70.npy	0
	0149-000363005F-2019.10.16-2_1537_69.npy	0		0043-002828541I-2020.11.11-2_425_159.npy	1		0297-000459778I-2017.7.17-2_203_71.npy	0
	0149-000363005F-2019.10.16-2_1538_70.npy	0		0043-002828541I-2020.11.11-2_426_160.npy	1		0297-000459778I-2017.7.17-2_204_72.npy	0
	0149-000363005F-2019.10.16-2_1539_71.npy	0		0043-002828541I-2020.11.11-2_427_161.npy	1		0297-000459778I-2017.7.17-2_205_73.npy	1
	0149-000363005F-2019.10.16-2_1540_72.npy	0		0044-002677292J-2020.10.12-3_494_62.npy	0		0297-000459778I-2017.7.17-2_206_74.npy	1
	0149-000363005F-2019.10.16-2_1541_73.npy	0		0044-002677292J-2020.10.12-3_495_63.npy	0		0297-000459778I-2017.7.17-2_207_75.npy	1
	0149-000363005F-2019.10.16-2_1542_74.npy	0		0044-002677292J-2020.10.12-3_496_64.npy	0		0297-000459778I-2017.7.17-2_208_76.npy	1
	0151-002764659J-2019.9.4-2_1570_63.npy	0		0044-002677292J-2020.10.12-3_497_65.npy	0		0298-002272626H-2017.8.10-2_209_67.npy	1
	0151-002764659J-2019.9.4-2_1571_64.npy	0		0044-002677292J-2020.10.12-3_498_66.npy	0		0298-002272626H-2017.8.10-2_210_68.npy	1
	0151-002764659J-2019.9.4-2_1572_65.npy	0		0044-002677292J-2020.10.12-3_499_67.npy	0		0298-002272626H-2017.8.10-2_211_69.npy	1
	0151-002764659J-2019.9.4-2_1573_66.npy	0		0044-002677292J-2020.10.12-3_500_68.npy	0		0298-002272626H-2017.8.10-2_212_70.npy	1
	0151-002764659J-2019.9.4-2_1574_67.npy	0		0044-002677292J-2020.10.12-3_501_69.npy	0		0298-002272626H-2017.8.10-2_213_71.npy	1
	0151-002764659J-2019.9.4-2_1575_68.npy	0		0044-002677292J-2020.10.12-4_502_62.npy	0		0298-002272626H-2017.8.10-2_214_72.npy	1
	0151-002764659J-2019.9.4-2_1576_69.npy	1		0044-002677292J-2020.10.12-4_503_63.npy	0		0298-002272626H-2017.8.10-2_215_73.npy	1
	0151-002764659J-2019.9.4-2_1577_70.npy	1		0044-002677292J-2020.10.12-4_504_64.npy	0		0300-002627764F-2017.7.25-2_216_65.npy	0
	0158-002720805F-2018.12.9-5_1625_112.npy	0		0044-002677292J-2020.10.12-4_505_65.npy	0		0300-002627764F-2017.7.25-2_217_66.npy	0
	0158-002720805F-2018.12.9-5_1626_113.npy	0		0044-002677292J-2020.10.12-4_506_66.npy	0		0300-002627764F-2017.7.25-2_218_67.npy	0
	0158-002720805F-2018.12.9-5_1627_114.npy	0		0044-002677292J-2020.10.12-4_507_67.npy	0		0300-002627764F-2017.7.25-2_219_68.npy	0
	0158-002720805F-2018.12.9-5_1628_115.npy	0		0044-002677292J-2020.10.12-4_508_68.npy	0		0300-002627764F-2017.7.25-2_220_69.npy	1
	0158-002720805F-2018.12.9-5_1629_116.npy	0		0044-002677292J-2020.10.12-4_509_69.npy	0		0300-002627764F-2017.7.25-2_221_70.npy	0
	0158-002720805F-2018.12.9-5_1630_117.npy	0		0044-002677292J-2020.11.19-2_510_44.npy	1		0300-002627764F-2017.7.25-2_222_71.npy	0
	0158-002720805F-2018.12.9-5_1631_118.npy	0		0044-002677292J-2020.11.19-2_511_45.npy	1		0301-002624319G-2017.7.17-2_223_74.npy	0
	0158-002720805F-2018.12.9-5_1632_119.npy	0		0044-002677292J-2020.11.19-2_512_46.npy	1		0301-002624319G-2017.7.17-2_224_75.npy	0
	0158-002720805F-2018.12.9-5_1633_120.npy	0		0044-002677292J-2020.11.19-2_513_47.npy	1		0301-002624319G-2017.7.17-2_225_76.npy	0
	0158-002720805F-2018.12.9-5_1634_121.npy	0		0044-002677292J-2020.11.19-2_514_48.npy	0		0301-002624319G-2017.7.17-2_226_77.npy	0
	0161-001202455E-2019.7.22-2_1648_61.npy	0		0045-000190586I-2020.11.9-1_515_75.npy	0		0302-002627785A-2017.8.3-2_227_73.npy	0
	0161-001202455E-2019.7.22-2_1649_62.npy	0		0045-000190586I-2020.11.9-1_516_76.npy	0		0302-002627785A-2017.8.3-2_228_74.npy	0
	0161-001202455E-2019.7.22-2_1650_63.npy	0		0045-000190586I-2020.11.9-1_517_77.npy	1		0302-002627785A-2017.8.3-2_229_75.npy	0
	0161-001202455E-2019.7.22-2_1651_64.npy	0		0045-000190586I-2020.11.9-1_518_78.npy	1		0302-002627785A-2017.8.3-2_230_76.npy	0
	0161-001202455E-2019.7.22-2_1652_65.npy	0		0045-000190586I-2020.11.9-1_519_79.npy	1		0302-002627785A-2017.8.3-2_231_77.npy	0
	0161-001202455E-2019.7.22-2_1653_66.npy	0		0045-000190586I-2020.11.9-1_520_80.npy	1		0302-002627785A-2017.8.3-2_232_78.npy	0
	0167-002752684H-2019.5.16-3_1690_71.npy	0		0046-002820583G-2020.9.10-1_521_100.npy	1		0302-002627785A-2017.8.3-2_233_79.npy	1
	0167-002752684H-2019.5.16-3_1691_72.npy	0		0046-002820583G-2020.9.10-1_522_90.npy	0		0302-002627785A-2017.8.3-2_234_80.npy	1
	0167-002752684H-2019.5.16-3_1692_73.npy	0		0046-002820583G-2020.9.10-1_523_91.npy	0		0304-000618317B-2017.8.1-2_235_65.npy	0
	0167-002752684H-2019.5.16-3_1693_74.npy	0		0046-002820583G-2020.9.10-1_524_92.npy	0		0304-000618317B-2017.8.1-2_236_66.npy	0
	0168-002742309C-2019.4.18-4_1694_90.npy	0		0046-002820583G-2020.9.10-1_525_93.npy	0		0304-000618317B-2017.8.1-2_237_67.npy	1
	0168-002742309C-2019.4.18-4_1695_91.npy	0		0046-002820583G-2020.9.10-1_526_94.npy	1		0304-000618317B-2017.8.1-2_238_68.npy	1
	0168-002742309C-2019.4.18-4_1696_92.npy	0		0046-002820583G-2020.9.10-1_527_95.npy	1		0304-000618317B-2017.8.1-2_239_69.npy	1
	0168-002742309C-2019.4.18-4_1697_93.npy	0		0046-002820583G-2020.9.10-1_528_96.npy	1		0304-000618317B-2017.8.1-2_240_70.npy	1
	0170-002770026B-2019.10.18-2_1722_68.npy	0		0046-002820583G-2020.9.10-1_529_97.npy	1		0304-000618317B-2017.8.1-2_241_71.npy	1
	0170-002770026B-2019.10.18-2_1723_69.npy	0		0046-002820583G-2020.9.10-1_530_98.npy	1		0304-000618317B-2017.8.1-2_242_72.npy	1
	0170-002770026B-2019.10.18-2_1724_70.npy	0		0046-002820583G-2020.9.10-1_531_99.npy	1		0305-000217943D-2017.7.31-2_243_61.npy	0
	0170-002770026B-2019.10.18-2_1725_71.npy	0		0046-002820583G-2020.9.10-4_532_100.npy	1		0305-000217943D-2017.7.31-2_244_62.npy	0
	0173-001286971F-2019.3.29-2_1749_66.npy	0		0046-002820583G-2020.9.10-4_533_90.npy	0		0305-000217943D-2017.7.31-2_245_63.npy	0
	0173-001286971F-2019.3.29-2_1750_67.npy	0		0046-002820583G-2020.9.10-4_534_91.npy	0		0305-000217943D-2017.7.31-2_246_64.npy	0
	0173-001286971F-2019.3.29-2_1751_68.npy	0		0046-002820583G-2020.9.10-4_535_92.npy	0		0305-000217943D-2017.7.31-2_247_65.npy	0
	0173-001286971F-2019.3.29-2_1752_69.npy	0		0046-002820583G-2020.9.10-4_536_93.npy	0		0305-000217943D-2017.7.31-2_248_66.npy	0
	0173-001286971F-2019.3.29-2_1753_70.npy	0		0046-002820583G-2020.9.10-4_537_94.npy	1		0308-001797224G-2017.7.15-3_249_56.npy	0
	0173-001286971F-2019.3.29-2_1754_71.npy	0		0046-002820583G-2020.9.10-4_538_95.npy	1		0308-001797224G-2017.7.15-3_250_57.npy	0
	0173-001286971F-2019.4.15-2_1755_35.npy	0		0046-002820583G-2020.9.10-4_539_96.npy	1		0308-001797224G-2017.7.15-3_251_58.npy	1
	0173-001286971F-2019.4.15-2_1756_36.npy	0		0046-002820583G-2020.9.10-4_540_97.npy	1		0308-001797224G-2017.7.15-3_252_59.npy	1
	0173-001286971F-2019.4.15-2_1757_37.npy	0		0046-002820583G-2020.9.10-4_541_98.npy	1		0308-001797224G-2017.7.15-3_253_60.npy	1
	0173-001286971F-2019.4.15-2_1758_38.npy	0		0046-002820583G-2020.9.10-4_542_99.npy	1		0308-001797224G-2017.7.15-3_254_61.npy	1
	0173-001286971F-2019.4.15-2_1759_39.npy	0		0046-002820583G-2020.9.25-2_543_61.npy	1		0308-001797224G-2017.7.15-3_255_62.npy	1
	0173-001286971F-2019.4.15-2_1760_40.npy	0		0046-002820583G-2020.9.25-2_544_62.npy	1		0308-001797224G-2017.7.15-3_256_63.npy	1
	0173-001286971F-2019.4.15-2_1761_41.npy	0		0046-002820583G-2020.9.25-2_545_63.npy	1		0308-001797224G-2017.7.15-3_257_64.npy	1
	0185-001496063F-2019.6.20-2_1953_75.npy	0		0046-002820583G-2020.9.25-2_546_64.npy	1		0308-001797224G-2017.7.15-3_258_65.npy	1
	0185-001496063F-2019.6.20-2_1954_76.npy	0		0046-002820583G-2020.9.25-2_547_65.npy	1		0308-001797224G-2017.7.15-3_259_66.npy	1
	0185-001496063F-2019.6.20-2_1955_77.npy	0		0047-002814086F-2020.8.20-2_548_68.npy	0		0308-001797224G-2017.7.15-3_260_67.npy	1
	0185-001496063F-2019.6.20-2_1956_78.npy	0		0047-002814086F-2020.8.20-2_549_69.npy	0		0308-001797224G-2017.7.15-3_261_68.npy	1
	0211-002707252C-2018.10.5-3_2303_52.npy	0		0047-002814086F-2020.8.20-2_550_70.npy	0		0308-001797224G-2017.7.15-3_262_69.npy	1
	0211-002707252C-2018.10.5-3_2304_53.npy	0		0047-002814086F-2020.8.20-2_551_71.npy	0		0308-001797224G-2017.7.15-3_263_70.npy	1
	0211-002707252C-2018.10.5-3_2305_54.npy	1		0047-002814086F-2020.8.20-2_552_72.npy	0		0308-001797224G-2017.7.15-3_264_71.npy	0
	0211-002707252C-2018.10.5-3_2306_55.npy	1		0047-002814086F-2020.8.20-2_553_73.npy	0		0309-001911578H-2017.7.16-2_265_73.npy	0
	0211-002707252C-2018.10.5-3_2307_56.npy	1		0047-002814086F-2020.8.20-2_554_74.npy	0		0309-001911578H-2017.7.16-2_266_74.npy	0
	0211-002707252C-2018.10.5-3_2308_57.npy	1		0047-002814086F-2020.8.20-2_555_75.npy	1		0309-001911578H-2017.7.16-2_267_75.npy	0
	0211-002707252C-2018.10.5-3_2309_58.npy	1		0047-002814086F-2020.8.20-2_556_76.npy	1		0309-001911578H-2017.7.16-2_268_76.npy	0
	0211-002707252C-2018.10.5-4_2310_52.npy	0		0047-002814086F-2020.8.20-2_557_77.npy	1		0309-001911578H-2017.7.16-2_269_77.npy	0
	0211-002707252C-2018.10.5-4_2311_53.npy	0		0047-002814086F-2020.8.31-2_558_62.npy	1		0309-001911578H-2017.7.16-2_270_78.npy	0
	0211-002707252C-2018.10.5-4_2312_54.npy	1		0047-002814086F-2020.8.31-2_559_63.npy	1		0310-002613948A-2017.6.7-2_271_67.npy	0
	0211-002707252C-2018.10.5-4_2313_55.npy	1		0047-002814086F-2020.8.31-2_560_64.npy	1		0310-002613948A-2017.6.7-2_272_68.npy	0
	0211-002707252C-2018.10.5-4_2314_56.npy	1		0047-002814086F-2020.8.31-2_561_65.npy	0		0310-002613948A-2017.6.7-2_273_69.npy	0
	0211-002707252C-2018.10.5-4_2315_57.npy	1		0047-002814086F-2020.8.31-2_562_66.npy	0		0310-002613948A-2017.6.7-2_274_70.npy	0
	0211-002707252C-2018.10.5-4_2316_58.npy	1		0047-002814086F-2020.8.31-2_563_67.npy	1		0310-002613948A-2017.6.7-2_275_71.npy	0
	0211-002707252C-2018.10.9-1_2317_47.npy	0		0048-002836388E-2020.12.23-2_564_63.npy	0		0310-002613948A-2017.6.7-2_276_72.npy	0
	0211-002707252C-2018.10.9-1_2318_48.npy	0		0048-002836388E-2020.12.23-2_565_64.npy	0		0310-002613948A-2017.6.7-2_277_73.npy	0
	0211-002707252C-2018.10.9-1_2319_49.npy	0		0048-002836388E-2020.12.23-2_566_65.npy	0		0310-002613948A-2017.6.7-2_278_74.npy	0
	0211-002707252C-2018.10.9-1_2320_50.npy	0		0048-002836388E-2020.12.23-2_567_66.npy	0		0310-002613948A-2017.6.7-2_279_75.npy	0
	0211-002707252C-2018.10.9-1_2321_51.npy	0		0048-002836388E-2020.12.23-2_568_67.npy	0		0312-002079282J-2017.7.11-2_280_65.npy	0
	0211-002707252C-2018.10.9-1_2322_52.npy	0		0048-002836388E-2020.12.23-2_569_68.npy	0		0312-002079282J-2017.7.11-2_281_66.npy	0
	0211-002707252C-2018.10.9-1_2323_53.npy	0		0048-002836388E-2020.12.23-2_570_69.npy	0		0312-002079282J-2017.7.11-2_282_67.npy	0
	0220-002701387C-2018.8.30-2_2384_68.npy	0		0051-001394561E-2021.2.2-2_590_71.npy	1		0312-002079282J-2017.7.11-2_283_68.npy	0
	0220-002701387C-2018.8.30-2_2385_69.npy	0		0051-001394561E-2021.2.2-2_591_72.npy	1		0312-002079282J-2017.7.11-2_284_69.npy	0
	0220-002701387C-2018.8.30-2_2386_70.npy	0		0051-001394561E-2021.2.2-2_592_73.npy	1		0312-002079282J-2017.7.11-2_285_70.npy	0
	0220-002701387C-2018.8.30-2_2387_71.npy	0		0051-001394561E-2021.2.2-2_593_74.npy	1		0312-002079282J-2017.7.11-2_286_71.npy	0
	0220-002701387C-2018.8.30-3_2388_68.npy	0		0054-002848340B-2021.3.18-2_612_66.npy	0		0312-002079282J-2017.7.11-2_287_72.npy	1
	0220-002701387C-2018.8.30-3_2389_69.npy	0		0054-002848340B-2021.3.18-2_613_67.npy	0		0312-002079282J-2017.7.11-2_288_73.npy	1
	0220-002701387C-2018.8.30-3_2390_70.npy	0		0054-002848340B-2021.3.18-2_614_68.npy	0		0312-002079282J-2017.7.11-2_289_74.npy	0
	0220-002701387C-2018.8.30-3_2391_71.npy	0		0054-002848340B-2021.3.18-2_615_69.npy	0		0312-002079282J-2017.7.11-2_290_75.npy	0
	0220-002701387C-2018.8.30-3_2392_72.npy	0		0054-002848340B-2021.3.18-2_616_70.npy	0		0312-002079282J-2017.7.11-2_291_76.npy	1
	0222-002671788E-2018.4.11-2_2397_58.npy	1		0055-001888497E-2020.11.5-2_617_77.npy	0		0314-002622387A-2017.7.9-2_292_75.npy	1
	0222-002671788E-2018.4.11-2_2398_59.npy	1		0055-001888497E-2020.11.5-2_618_78.npy	0		0314-002622387A-2017.7.9-2_293_76.npy	1
	0222-002671788E-2018.4.11-2_2399_60.npy	1		0055-001888497E-2020.11.5-2_619_79.npy	1		0314-002622387A-2017.7.9-2_294_77.npy	1
	0222-002671788E-2018.4.11-2_2400_61.npy	1		0055-001888497E-2020.11.5-2_620_80.npy	1		0316-000967911C-2017.7.3-2_413_77.npy	1
	0222-002671788E-2018.4.11-2_2401_62.npy	1		0055-001888497E-2020.11.5-2_621_81.npy	1		0316-000967911C-2017.7.3-2_414_78.npy	1
	0222-002671788E-2018.4.11-2_2402_63.npy	1		0055-001888497E-2020.11.5-2_622_82.npy	1		0316-000967911C-2017.7.3-2_415_79.npy	1
	0222-002671788E-2018.4.11-2_2403_64.npy	1		0055-001888497E-2020.12.10-2_623_76.npy	0		0316-000967911C-2017.7.3-2_416_80.npy	1
	0222-002671788E-2018.4.11-2_2404_65.npy	1		0055-001888497E-2020.12.10-2_624_77.npy	0		0316-000967911C-2017.7.3-2_417_81.npy	1
	0222-002671788E-2018.4.11-2_2405_66.npy	1		0055-001888497E-2020.12.10-2_625_78.npy	1		0318-002617052F-2017.5.12-3_295_53.npy	0
	0222-002671788E-2018.4.11-2_2406_67.npy	0		0055-001888497E-2020.12.10-2_626_79.npy	1		0318-002617052F-2017.5.12-3_296_54.npy	0
	0222-002671788E-2018.4.11-2_2407_68.npy	0		0055-001888497E-2020.12.10-2_627_80.npy	1		0318-002617052F-2017.5.12-3_297_55.npy	1
	0222-002671788E-2018.9.19-2_3172_59.npy	0		0055-001888497E-2020.12.10-2_628_81.npy	1		0318-002617052F-2017.5.12-3_298_56.npy	1
	0222-002671788E-2018.9.19-2_3173_60.npy	0		0056-002182323E-2021.3.22-2_629_67.npy	0		0318-002617052F-2017.5.12-3_299_57.npy	0
	0222-002671788E-2018.9.19-2_3174_61.npy	1		0056-002182323E-2021.3.22-2_630_68.npy	0		0319-001593089J-2017.5.18-2_300_53.npy	0
	0222-002671788E-2018.9.19-2_3175_62.npy	0		0058-000155306G-2020.12.30-2_637_57.npy	1		0319-001593089J-2017.5.18-2_301_54.npy	0
	0222-002671788E-2018.9.19-2_3176_63.npy	1		0058-000155306G-2020.12.30-2_638_58.npy	1		0319-001593089J-2017.5.18-2_302_55.npy	0
	0222-002671788E-2018.9.19-2_3177_64.npy	1		0058-000155306G-2020.12.30-2_639_59.npy	1		0319-001593089J-2017.5.18-2_303_56.npy	0
	0222-002671788E-2018.9.19-2_3178_65.npy	0		0058-000155306G-2020.12.30-2_640_60.npy	1		0319-001593089J-2017.5.18-2_304_57.npy	0
	0222-002671788E-2018.9.19-2_3179_66.npy	0		0058-000155306G-2020.12.30-2_641_61.npy	1		0319-001593089J-2017.5.18-2_305_58.npy	0
	0222-002671788E-2018.9.19-2_3180_67.npy	0		0058-000155306G-2020.12.30-2_642_62.npy	1		0319-001593089J-2017.5.18-2_306_59.npy	0
	0227-002698836D-2018.8.17-3_2440_68.npy	0		0058-000155306G-2020.12.30-2_643_63.npy	1		0320-002614299E-2017.5.28-2_307_57.npy	0
	0227-002698836D-2018.8.17-3_2441_69.npy	0		0058-000155306G-2020.12.30-2_644_64.npy	1		0320-002614299E-2017.5.28-2_308_58.npy	0
	0227-002698836D-2018.8.17-3_2442_70.npy	0		0058-000155306G-2020.12.30-2_645_65.npy	1		0320-002614299E-2017.5.28-2_309_59.npy	1
	0231-002694939D-2018.8.9-2_2453_60.npy	0		0058-000155306G-2020.12.30-2_646_66.npy	1		0320-002614299E-2017.5.28-2_310_60.npy	1
	0231-002694939D-2018.8.9-2_2454_61.npy	0		0058-000155306G-2020.12.30-2_647_67.npy	1		0320-002614299E-2017.5.28-2_311_61.npy	1
	0231-002694939D-2018.8.9-2_2455_62.npy	0		0058-000155306G-2021.1.12-2_648_118.npy	1		0320-002614299E-2017.5.28-2_312_62.npy	1
	0231-002694939D-2018.8.9-2_2456_63.npy	0		0058-000155306G-2021.1.12-2_649_119.npy	1		0320-002614299E-2017.5.28-2_313_63.npy	1
	0231-002694939D-2018.8.9-2_2457_64.npy	0		0058-000155306G-2021.1.12-2_650_120.npy	1		0320-002614299E-2017.5.28-2_314_64.npy	0
	0231-002694939D-2018.8.9-2_2458_65.npy	0		0058-000155306G-2021.1.12-2_651_121.npy	1		0320-002614299E-2017.5.28-2_315_65.npy	0
	0231-002694939D-2018.8.9-2_2459_66.npy	1		0058-000155306G-2021.1.12-2_652_122.npy	1		0320-002614299E-2017.5.28-2_316_66.npy	0
	0231-002694939D-2018.8.9-2_2460_67.npy	1		0058-000155306G-2021.1.12-2_653_123.npy	1		0320-002614299E-2017.5.28-2_317_67.npy	0
	0232-000717318E-2018.7.14-3_2461_74.npy	0		0058-000155306G-2021.1.12-2_654_124.npy	1		0320-002614299E-2017.5.28-2_318_68.npy	0
	0232-000717318E-2018.7.14-3_2462_75.npy	0		0058-000155306G-2021.1.12-2_655_125.npy	1		0321-002613499G-2017.5.23-2_319_63.npy	1
	0232-000717318E-2018.7.14-3_2463_76.npy	1		0058-000155306G-2021.1.12-2_656_126.npy	1		0321-002613499G-2017.5.23-2_320_64.npy	0
	0232-000717318E-2018.7.14-3_2464_77.npy	1		0058-000155306G-2021.1.12-2_657_127.npy	1		0321-002613499G-2017.5.23-2_321_65.npy	0
	0232-000717318E-2018.7.14-3_2465_78.npy	0		0058-000155306G-2021.1.12-2_658_128.npy	1		0321-002613499G-2017.5.23-2_322_66.npy	0
	0232-000717318E-2018.7.14-4_2466_73.npy	0		0058-000155306G-2021.1.12-2_659_129.npy	1		0321-002613499G-2017.5.23-2_323_67.npy	0
	0232-000717318E-2018.7.14-4_2467_74.npy	0		0058-000155306G-2021.1.12-2_660_130.npy	1		0321-002613499G-2017.5.23-2_324_68.npy	0
	0232-000717318E-2018.7.14-4_2468_75.npy	0		0058-000155306G-2021.1.12-2_661_131.npy	1		0321-002613499G-2017.5.23-2_325_69.npy	0
	0232-000717318E-2018.7.14-4_2469_76.npy	1		0058-000155306G-2021.1.12-2_662_132.npy	1		0321-002613499G-2017.5.23-2_326_70.npy	0
	0232-000717318E-2018.7.14-4_2470_77.npy	1		0058-000155306G-2021.1.12-2_663_133.npy	1		0321-002613499G-2017.5.23-2_327_71.npy	0
	0232-000717318E-2018.7.14-4_2471_78.npy	0		0060-002851578I-2021.4.12-2_667_77.npy	0		0321-002613499G-2017.5.23-2_328_72.npy	1
	0235-002690730C-2018.6.15-3_2482_69.npy	1		0060-002851578I-2021.4.12-2_668_78.npy	0		0322-002613565J-2017.5.23-2_329_62.npy	1
	0235-002690730C-2018.6.15-3_2483_70.npy	1		0060-002851578I-2021.4.12-2_669_79.npy	0		0322-002613565J-2017.5.23-2_330_63.npy	1
	0235-002690730C-2018.6.15-3_2484_71.npy	1		0060-002851578I-2021.4.12-2_670_80.npy	0		0322-002613565J-2017.5.23-2_331_64.npy	1
	0235-002690730C-2018.6.15-3_2485_72.npy	1		0063-002747434G-2021.5.10-2_684_73.npy	0		0322-002613565J-2017.5.23-2_332_65.npy	1
	0235-002690730C-2018.6.15-3_2486_73.npy	1		0063-002747434G-2021.5.10-2_685_74.npy	0		0322-002613565J-2017.5.23-2_333_66.npy	1
	0235-002690730C-2018.6.15-3_2487_74.npy	1		0063-002747434G-2021.5.10-2_686_75.npy	1		0322-002613565J-2017.5.23-2_334_67.npy	1
	0235-002690730C-2018.6.15-3_2488_75.npy	0		0063-002747434G-2021.5.10-2_687_76.npy	1		0322-002613565J-2017.5.23-2_335_68.npy	1
	0235-002690730C-2018.6.15-4_2489_70.npy	1		0063-002747434G-2021.5.10-2_688_77.npy	0		0322-002613565J-2017.5.23-2_336_69.npy	1
	0235-002690730C-2018.6.15-4_2490_71.npy	1		0064-002841059F-2021.1.20-3_432_123.npy	0		0322-002613565J-2017.5.23-2_337_70.npy	1
	0235-002690730C-2018.6.15-4_2491_72.npy	1		0064-002841059F-2021.1.20-3_433_124.npy	1		0322-002613565J-2017.5.23-2_338_71.npy	1
	0235-002690730C-2018.6.15-4_2492_73.npy	1		0064-002841059F-2021.1.20-3_434_125.npy	1		0322-002613565J-2017.5.23-2_339_72.npy	1
	0235-002690730C-2018.6.15-4_2493_74.npy	1		0064-002841059F-2021.1.20-3_435_126.npy	1		0323-001577122J-2017.5.5-2_340_86.npy	0
	0235-002690730C-2018.6.15-4_2494_75.npy	0		0064-002841059F-2021.1.20-3_436_127.npy	1		0323-001577122J-2017.5.5-2_341_87.npy	0
	0241-001219632G-2018.4.2-2_2530_85.npy	1		0064-002841059F-2021.1.20-3_437_128.npy	1		0323-001577122J-2017.5.5-2_342_88.npy	0
	0241-001219632G-2018.4.2-2_2531_86.npy	1		0064-002841059F-2021.1.20-4_689_304.npy	0		0323-001577122J-2017.5.5-2_343_89.npy	0
	0241-001219632G-2018.4.2-2_2532_87.npy	1		0064-002841059F-2021.1.20-4_690_305.npy	0		0323-001577122J-2017.5.5-2_344_90.npy	0
	0241-001219632G-2018.4.2-2_2533_88.npy	1		0064-002841059F-2021.1.20-4_691_306.npy	0		0326-002250318A-2017.4.25-3_345_105.npy	0
	0241-001219632G-2018.4.2-2_2534_89.npy	0		0064-002841059F-2021.1.20-4_692_307.npy	1		0326-002250318A-2017.4.25-3_346_106.npy	0
	0241-001219632G-2018.4.2-2_2535_90.npy	0		0064-002841059F-2021.1.20-4_693_308.npy	1		0326-002250318A-2017.4.25-3_347_107.npy	0
	0241-001219632G-2018.4.2-2_2536_91.npy	0		0064-002841059F-2021.1.20-4_694_309.npy	1		0326-002250318A-2017.4.25-3_348_108.npy	0
	0241-001219632G-2018.4.2-2_2537_92.npy	1		0064-002841059F-2021.1.20-4_695_310.npy	1		0326-002250318A-2017.4.25-3_349_109.npy	0
	0241-001219632G-2018.4.2-2_2538_93.npy	1		0064-002841059F-2021.1.20-4_696_311.npy	1		0326-002250318A-2017.4.25-3_350_110.npy	0
	0241-001219632G-2018.4.2-2_2539_94.npy	0		0064-002841059F-2021.1.20-4_697_312.npy	1		0326-002250318A-2017.4.25-3_351_111.npy	0
	0241-001219632G-2018.4.2-2_2540_95.npy	0		0064-002841059F-2021.1.20-4_698_313.npy	1		0327-002609125I-2017.5.1-2_352_59.npy	0
	0241-001219632G-2018.6.21-2_2541_74.npy	0		0064-002841059F-2021.1.20-4_699_314.npy	1		0327-002609125I-2017.5.1-2_353_60.npy	0
	0241-001219632G-2018.6.21-2_2542_75.npy	0		0064-002841059F-2021.1.20-4_700_315.npy	1		0327-002609125I-2017.5.1-2_354_61.npy	0
	0241-001219632G-2018.6.21-2_2543_76.npy	0		0064-002841059F-2021.1.20-4_701_316.npy	1		0327-002609125I-2017.5.1-2_355_62.npy	1
	0241-001219632G-2018.6.21-2_2544_77.npy	0		0064-002841059F-2021.1.20-4_702_317.npy	1		0327-002609125I-2017.5.1-2_356_63.npy	1
	0241-001219632G-2018.6.21-2_2545_78.npy	0		0064-002841059F-2021.1.20-6_703_19.npy	0		0327-002609125I-2017.5.1-2_357_64.npy	1
	0241-001219632G-2018.6.21-2_2546_79.npy	0		0064-002841059F-2021.1.20-6_704_20.npy	1		0327-002609125I-2017.5.1-2_358_65.npy	0
	0243-000471179J-2018.6.11-3_2552_65.npy	0		0064-002841059F-2021.1.20-6_705_21.npy	1		0327-002609125I-2017.5.1-2_359_66.npy	0
	0243-000471179J-2018.6.11-3_2553_66.npy	0		0064-002841059F-2021.1.20-6_706_22.npy	1		0328-002603705I-2017.3.21-3_360_63.npy	0
	0243-000471179J-2018.6.11-3_2554_67.npy	0		0064-002841059F-2021.1.20-6_707_23.npy	1		0328-002603705I-2017.3.21-3_361_64.npy	0
	0243-000471179J-2018.6.11-3_2555_68.npy	0		0064-002841059F-2021.1.20-6_708_24.npy	1		0328-002603705I-2017.3.21-3_362_65.npy	0
	0251-002035158A-2018.2.17-3_2573_83.npy	0		0064-002841059F-2021.1.27-4_709_140.npy	0		0328-002603705I-2017.3.21-3_363_66.npy	0
	0251-002035158A-2018.2.17-3_2574_84.npy	0		0064-002841059F-2021.1.27-4_710_141.npy	0		0328-002603705I-2017.3.21-3_364_67.npy	0
	0251-002035158A-2018.2.17-3_2575_85.npy	1		0064-002841059F-2021.1.27-4_711_142.npy	1		0329-002370811E-2017.4.26-2_365_64.npy	1
	0251-002035158A-2018.2.17-3_2576_86.npy	1		0064-002841059F-2021.1.27-4_712_143.npy	1		0329-002370811E-2017.4.26-2_366_65.npy	1
	0251-002035158A-2018.3.13-2_2577_78.npy	0		0064-002841059F-2021.1.27-4_713_144.npy	1		0329-002370811E-2017.4.26-2_367_66.npy	1
	0251-002035158A-2018.3.13-2_2578_79.npy	0		0064-002841059F-2021.1.27-4_714_145.npy	1		0329-002370811E-2017.4.26-2_368_67.npy	1
	0251-002035158A-2018.3.13-2_2579_80.npy	0		0064-002841059F-2021.1.27-4_715_146.npy	1		0329-002370811E-2017.4.26-2_369_68.npy	1
	0251-002035158A-2018.3.13-2_2580_81.npy	1		0064-002841059F-2021.1.27-4_716_147.npy	1		0330-002606402I-2017.4.23-2_370_76.npy	0
	0251-002035158A-2018.3.13-2_2581_82.npy	1		0064-002841059F-2021.1.27-4_717_148.npy	1		0330-002606402I-2017.4.23-2_371_77.npy	0
	0251-002035158A-2018.3.13-2_2582_83.npy	1		0064-002841059F-2021.1.27-4_718_149.npy	1		0330-002606402I-2017.4.23-2_372_78.npy	0
	0251-002035158A-2018.3.13-2_2583_84.npy	1		0064-002841059F-2021.1.27-4_719_150.npy	1		0330-002606402I-2017.4.23-2_373_79.npy	1
	0251-002035158A-2018.3.13-2_2584_85.npy	1		0064-002841059F-2021.1.27-4_720_151.npy	1		0330-002606402I-2017.4.23-2_374_80.npy	1
	0252-002676242F-2018.4.26-2_3191_63.npy	0		0064-002841059F-2021.1.27-4_721_152.npy	1		0331-001409812F-2017.4.18-2_375_61.npy	0
	0252-002676242F-2018.4.26-2_3192_64.npy	0		0065-002858687A-2021.4.30-3_722_60.npy	1		0331-001409812F-2017.4.18-2_376_62.npy	0
	0252-002676242F-2018.4.26-2_3193_65.npy	0		0065-002858687A-2021.4.30-3_723_61.npy	1		0331-001409812F-2017.4.18-2_377_63.npy	1
	0252-002676242F-2018.4.26-2_3194_66.npy	0		0065-002858687A-2021.4.30-3_724_62.npy	1		0331-001409812F-2017.4.18-2_378_64.npy	1
	0252-002676242F-2018.4.26-2_3195_67.npy	0		0065-002858687A-2021.4.30-3_725_63.npy	1		0331-001409812F-2017.4.18-2_379_65.npy	1
	0252-002676242F-2018.4.26-2_3196_68.npy	0		0065-002858687A-2021.4.30-3_726_64.npy	0		0331-001409812F-2017.4.18-2_380_66.npy	1
	0270-001859200C-2018.2.20-2_2612_59.npy	0		0065-002858687A-2021.4.30-3_727_65.npy	0		0331-001409812F-2017.4.18-2_381_67.npy	1
	0270-001859200C-2018.2.20-2_2613_60.npy	0		0065-002858687A-2021.4.30-3_728_66.npy	0		0331-001409812F-2017.4.18-2_382_68.npy	1
	0270-001859200C-2018.2.20-2_2614_61.npy	0		0065-002858687A-2021.4.30-4_729_60.npy	0		0331-001409812F-2017.4.18-2_383_69.npy	0
	0270-001859200C-2018.2.20-2_2615_62.npy	1		0065-002858687A-2021.4.30-4_730_61.npy	1		0331-001409812F-2017.4.18-2_384_70.npy	0
	0270-001859200C-2018.2.20-2_2616_63.npy	1		0065-002858687A-2021.4.30-4_731_62.npy	1		0332-001293333E-2017.4.19-2_385_72.npy	0
	0270-001859200C-2018.2.20-2_2617_64.npy	1		0065-002858687A-2021.4.30-4_732_63.npy	1		0332-001293333E-2017.4.19-2_386_73.npy	0
	0270-001859200C-2018.2.20-2_2618_65.npy	1		0065-002858687A-2021.4.30-4_733_64.npy	1		0332-001293333E-2017.4.19-2_387_74.npy	0
	0270-001859200C-2018.2.20-2_2619_66.npy	0		0065-002858687A-2021.4.30-4_734_65.npy	0		0332-001293333E-2017.4.19-2_388_75.npy	0
	0272-002009552H-2017.11.28-2_2641_76.npy	0		0065-002858687A-2021.4.30-4_735_66.npy	0		0332-001293333E-2017.4.19-2_389_76.npy	0
	0272-002009552H-2017.11.28-2_2642_77.npy	0		0065-002858687A-2021.6.1-2_736_92.npy	0		0332-001293333E-2017.4.19-2_390_77.npy	0
	0272-002009552H-2017.11.28-2_2643_78.npy	0		0065-002858687A-2021.6.1-2_737_93.npy	0		0333-000282052C-2017.4.12-2_391_69.npy	0
	0272-002009552H-2017.11.28-2_2644_79.npy	0		0066-002863067D-2020.6.11-2_738_75.npy	0		0333-000282052C-2017.4.12-2_392_70.npy	0
	0272-002009552H-2017.11.28-2_2645_80.npy	1		0066-002863067D-2020.6.11-2_739_76.npy	0		0333-000282052C-2017.4.12-2_393_71.npy	0
	0272-002009552H-2017.11.28-2_2646_81.npy	1		0066-002863067D-2020.6.11-2_740_77.npy	0		0333-000282052C-2017.4.12-2_394_72.npy	0
	0272-002009552H-2017.11.28-2_2647_82.npy	0		0066-002863067D-2020.6.11-2_741_78.npy	0		0333-000282052C-2017.4.12-2_395_73.npy	0
	0272-002009552H-2017.12.12-2_2648_46.npy	0		0066-002863067D-2020.6.11-2_742_79.npy	0		0333-000282052C-2017.4.12-2_396_74.npy	0
	0272-002009552H-2017.12.12-2_2649_47.npy	1		0067-002862885F-2020.5.18-3_743_104.npy	1		0334-002115939H-2017.3.30-2_418_60.npy	0
	0272-002009552H-2017.12.12-2_2650_48.npy	1		0067-002862885F-2020.5.18-3_744_105.npy	1		0334-002115939H-2017.3.30-2_419_61.npy	1
	0272-002009552H-2017.12.12-2_2651_49.npy	0		0067-002862885F-2020.5.18-3_745_106.npy	1		0334-002115939H-2017.3.30-2_420_62.npy	1
	0272-002009552H-2017.12.12-2_2652_50.npy	1		0067-002862885F-2020.5.18-3_746_107.npy	1		0334-002115939H-2017.3.30-2_421_63.npy	1
	0272-002009552H-2017.12.12-2_2653_51.npy	1		0067-002862885F-2020.5.18-3_747_108.npy	1		0334-002115939H-2017.3.30-2_422_64.npy	0
	0272-002009552H-2017.12.12-2_2654_52.npy	1		0067-002862885F-2021.6.18-2_748_115.npy	1		0334-002115939H-2017.3.30-2_423_65.npy	0
	0272-002009552H-2017.12.12-2_2655_53.npy	1		0067-002862885F-2021.6.18-2_749_116.npy	1		0336-000621852G-2017.1.7-3_470_100.npy	0
	0272-002009552H-2017.12.12-2_2656_54.npy	1		0067-002862885F-2021.6.18-2_750_117.npy	1		0336-000621852G-2017.1.7-3_471_101.npy	0
	0283-002619644B-2017.6.27-2_2684_68.npy	0		0067-002862885F-2021.6.18-2_751_118.npy	1		0336-000621852G-2017.1.7-3_472_102.npy	0
	0283-002619644B-2017.6.27-2_2685_69.npy	0		0067-002862885F-2021.6.18-2_752_119.npy	1		0336-000621852G-2017.1.7-3_473_96.npy	1
	0283-002619644B-2017.6.27-2_2686_70.npy	0		0067-002862885F-2021.6.18-2_753_120.npy	1		0336-000621852G-2017.1.7-3_474_97.npy	1
	0283-002619644B-2017.6.27-2_2687_71.npy	0		0067-002862885F-2021.6.18-2_754_121.npy	1		0336-000621852G-2017.1.7-3_475_98.npy	1
	0283-002619644B-2017.6.27-2_2688_72.npy	0		0067-002862885F-2021.6.18-2_755_122.npy	1		0336-000621852G-2017.1.7-3_476_99.npy	1
	0283-002619644B-2017.6.27-2_2689_73.npy	1		0067-002862885F-2021.6.18-2_756_123.npy	1		0339-000857215E-2017.1.4-2_477_61.npy	1
	0283-002619644B-2017.6.27-2_2690_74.npy	1		0068-002865378D-2021.6.18-2_757_68.npy	0		0339-000857215E-2017.1.4-2_478_62.npy	1
	0283-002619644B-2017.6.27-2_2691_75.npy	0		0068-002865378D-2021.6.18-2_758_69.npy	1		0339-000857215E-2017.1.4-2_479_63.npy	1
	0283-002619644B-2017.6.27-2_2692_76.npy	1		0068-002865378D-2021.6.18-2_759_70.npy	1		0339-000857215E-2017.1.4-2_480_64.npy	1
	0283-002619644B-2017.6.27-2_2693_77.npy	1		0068-002865378D-2021.6.18-2_760_71.npy	1		0339-000857215E-2017.1.4-2_481_65.npy	1
	0283-002619644B-2017.6.27-2_2694_78.npy	1		0068-002865378D-2021.6.18-2_761_72.npy	1		0339-000857215E-2017.1.4-2_482_66.npy	1
	0283-002619644B-2017.6.27-2_2695_79.npy	1		0068-002865378D-2021.6.18-2_762_73.npy	1		0339-000857215E-2017.1.4-2_483_67.npy	1
	0283-002619644B-2017.6.27-2_2696_80.npy	1		0068-002865378D-2021.6.18-2_763_74.npy	1		0340-002587793E-2017.1.6-3_484_70.npy	1
	0283-002619644B-2017.7.24-2_2697_64.npy	0		0068-002865378D-2021.6.18-2_764_75.npy	1		0340-002587793E-2017.1.6-3_485_71.npy	1
	0283-002619644B-2017.7.24-2_2698_65.npy	0		0069-002872521F-2020.7.21-2_765_60.npy	0		0340-002587793E-2017.1.6-3_486_72.npy	1
	0283-002619644B-2017.7.24-2_2699_66.npy	0		0069-002872521F-2020.7.21-2_766_61.npy	1		0340-002587793E-2017.1.6-3_487_73.npy	1
	0283-002619644B-2017.7.24-2_2700_67.npy	0		0069-002872521F-2020.7.21-2_767_62.npy	1		0340-002587793E-2017.1.6-3_488_74.npy	1
	0283-002619644B-2017.7.24-2_2701_68.npy	0		0069-002872521F-2020.7.21-2_768_63.npy	1		0340-002587793E-2017.1.6-3_489_75.npy	1
	0283-002619644B-2017.7.24-2_2702_69.npy	0		0069-002872521F-2020.7.21-2_769_64.npy	1		0340-002587793E-2017.1.6-3_490_76.npy	1
	0283-002619644B-2017.7.24-2_2703_70.npy	0		0070-001696413J-2021.4.19-2_770_63.npy	0		0340-002587793E-2017.1.6-3_491_77.npy	1
	0283-002619644B-2017.7.24-2_2704_71.npy	0		0070-001696413J-2021.4.19-2_771_64.npy	0		0340-002587793E-2017.1.6-3_492_78.npy	1
	0283-002619644B-2017.7.24-2_2705_72.npy	1		0070-001696413J-2021.4.19-2_772_65.npy	0		0340-002587793E-2017.1.6-3_493_79.npy	1
	0283-002619644B-2017.7.24-2_2706_73.npy	0		0070-001696413J-2021.4.19-2_773_66.npy	0		0340-002587793E-2017.1.6-3_494_80.npy	1
	0283-002619644B-2017.7.24-2_2707_74.npy	0		0070-001696413J-2021.4.19-2_774_67.npy	0		0340-002587793E-2017.1.6-3_495_81.npy	1
	0283-002619644B-2017.7.24-2_2708_75.npy	0		0070-001696413J-2021.4.19-2_775_68.npy	0		0340-002587793E-2017.1.6-3_496_82.npy	1
	0283-002619644B-2017.7.24-2_2709_76.npy	0		0070-001696413J-2021.4.19-2_776_69.npy	0		0340-002587793E-2017.1.6-3_497_83.npy	1
	0285-002642533C-2017.9.22-3_2710_81.npy	0		0070-001696413J-2021.4.19-2_777_70.npy	0		0341-001556038A-2016.12.27-2_498_66.npy	0
	0285-002642533C-2017.9.22-3_2711_82.npy	0		0070-001696413J-2021.4.19-2_778_71.npy	0		0341-001556038A-2016.12.27-2_499_67.npy	0
	0285-002642533C-2017.9.22-3_2712_83.npy	0		0070-001696413J-2021.4.19-2_779_72.npy	1		0341-001556038A-2016.12.27-2_500_68.npy	0
	0286-002629272I-2017.11.6-2_2713_82.npy	0		0070-001696413J-2021.4.19-2_780_73.npy	1		0341-001556038A-2016.12.27-2_501_69.npy	0
	0286-002629272I-2017.11.6-2_2714_83.npy	0		0070-001696413J-2021.4.19-2_781_74.npy	1		0341-001556038A-2016.12.27-2_502_70.npy	0
	0286-002629272I-2017.11.6-2_2715_84.npy	0		0070-001696413J-2021.4.19-2_782_75.npy	1		0341-001556038A-2016.12.27-2_503_71.npy	0
	0286-002629272I-2017.11.6-2_2716_85.npy	0		0070-001696413J-2021.4.19-2_783_76.npy	1		0341-001556038A-2016.12.27-2_504_72.npy	0
	0286-002629272I-2017.11.6-2_2717_86.npy	0		0070-001696413J-2021.5.5-4_784_100.npy	1		0342-001997525I-2016.12.1-2_505_62.npy	0
	0286-002629272I-2017.11.6-2_2718_87.npy	0		0070-001696413J-2021.5.5-4_785_101.npy	1		0342-001997525I-2016.12.1-2_506_63.npy	0
	0286-002629272I-2017.8.10-2_2719_76.npy	0		0070-001696413J-2021.5.5-4_786_102.npy	1		0342-001997525I-2016.12.1-2_507_64.npy	0
	0286-002629272I-2017.8.10-2_2720_77.npy	0		0070-001696413J-2021.5.5-4_787_103.npy	1		0342-001997525I-2016.12.1-2_508_65.npy	0
	0286-002629272I-2017.8.10-2_2721_78.npy	0		0070-001696413J-2021.5.5-4_788_104.npy	1		0342-001997525I-2016.12.1-2_509_66.npy	0
	0286-002629272I-2017.8.10-2_2722_79.npy	0		0070-001696413J-2021.5.5-4_789_105.npy	1		0342-001997525I-2016.12.1-2_510_67.npy	0
	0286-002629272I-2017.8.10-2_2723_80.npy	0		0070-001696413J-2021.5.5-4_790_106.npy	1		0342-001997525I-2016.12.1-2_511_68.npy	0
	0286-002629272I-2017.8.10-2_2724_81.npy	0		0070-001696413J-2021.5.5-4_791_107.npy	1		0342-001997525I-2016.12.1-2_512_69.npy	0
	0286-002629272I-2017.8.10-2_2725_82.npy	0		0070-001696413J-2021.5.5-4_792_108.npy	1		0342-001997525I-2016.12.1-2_513_70.npy	0
	0286-002629272I-2017.8.10-2_2726_83.npy	0		0070-001696413J-2021.5.5-4_793_109.npy	1		0342-001997525I-2016.12.1-2_514_71.npy	0
	0286-002629272I-2017.8.10-2_2727_84.npy	0		0070-001696413J-2021.5.5-4_794_110.npy	1		0342-001997525I-2016.12.1-2_515_72.npy	0
	0286-002629272I-2017.8.10-2_2728_85.npy	0		0070-001696413J-2021.5.5-4_795_111.npy	1		0343-002583129C-2016.12.10-3_516_71.npy	1
	0286-002629272I-2017.8.10-2_2729_86.npy	0		0070-001696413J-2021.5.5-4_796_90.npy	0		0343-002583129C-2016.12.10-3_517_72.npy	1
	0286-002629272I-2017.8.10-2_2730_87.npy	0		0070-001696413J-2021.5.5-4_797_91.npy	0		0343-002583129C-2016.12.10-3_518_73.npy	1
	0286-002629272I-2017.8.7-3_2731_78.npy	0		0070-001696413J-2021.5.5-4_798_92.npy	0		0343-002583129C-2016.12.10-3_519_74.npy	1
	0286-002629272I-2017.8.7-3_2732_79.npy	0		0070-001696413J-2021.5.5-4_799_93.npy	0		0343-002583129C-2016.12.10-3_520_75.npy	0
	0286-002629272I-2017.8.7-3_2733_80.npy	0		0070-001696413J-2021.5.5-4_800_94.npy	0		0344-001704778I-2016.12.6-2_521_81.npy	0
	0286-002629272I-2017.8.7-3_2734_81.npy	0		0070-001696413J-2021.5.5-4_801_95.npy	0		0344-001704778I-2016.12.6-2_522_82.npy	0
	0286-002629272I-2017.8.7-3_2735_82.npy	0		0070-001696413J-2021.5.5-4_802_96.npy	0		0344-001704778I-2016.12.6-2_523_83.npy	0
	0286-002629272I-2017.8.7-3_2736_83.npy	0		0070-001696413J-2021.5.5-4_803_97.npy	0		0344-001704778I-2016.12.6-2_524_84.npy	0
	0286-002629272I-2017.8.7-3_2737_84.npy	0		0070-001696413J-2021.5.5-4_804_98.npy	0		0344-001704778I-2016.12.6-2_525_85.npy	0
	0286-002629272I-2017.8.7-3_2738_85.npy	0		0070-001696413J-2021.5.5-4_805_99.npy	0		0344-001704778I-2016.12.6-2_526_86.npy	0
	0286-002629272I-2017.8.7-3_2739_86.npy	1		0072-002552216B-2021.7.15-2_438_62.npy	0		0344-001704778I-2016.12.6-2_527_87.npy	0
	0286-002629272I-2017.8.7-3_2740_87.npy	0		0072-002552216B-2021.7.15-2_439_63.npy	0		0345-002578011E-2016.11.21-2_528_69.npy	0
	0299-002611959F-2017.5.24-2_2800_76.npy	0		0073-000374074H-2021.2.17-2_815_72.npy	0		0345-002578011E-2016.11.21-2_529_70.npy	0
	0299-002611959F-2017.5.24-2_2801_77.npy	0		0073-000374074H-2021.2.17-2_816_73.npy	0		0345-002578011E-2016.11.21-2_530_71.npy	0
	0299-002611959F-2017.5.24-2_2802_78.npy	0		0073-000374074H-2021.2.17-2_817_74.npy	0		0345-002578011E-2016.11.21-2_531_72.npy	0
	0299-002611959F-2017.5.24-2_2803_79.npy	1		0073-000374074H-2021.2.17-2_818_75.npy	0		0345-002578011E-2016.11.21-2_532_73.npy	0
	0299-002611959F-2017.5.24-2_2804_80.npy	0		0073-000374074H-2021.2.17-2_819_76.npy	0		0346-001136671F-2016.10.31-2_533_71.npy	0
	0299-002611959F-2017.5.24-2_2805_81.npy	0		0073-000374074H-2021.2.17-2_820_77.npy	0		0346-001136671F-2016.10.31-2_534_72.npy	0
	0299-002611959F-2017.5.24-2_2806_82.npy	0		0073-000374074H-2021.2.17-2_821_78.npy	0		0346-001136671F-2016.10.31-2_535_73.npy	0
	0299-002611959F-2017.5.24-2_2807_83.npy	0		0073-000374074H-2021.2.17-2_822_79.npy	1		0346-001136671F-2016.10.31-2_536_74.npy	0
	0299-002611959F-2017.5.24-2_2808_84.npy	0		0073-000374074H-2021.2.17-2_823_80.npy	1		0346-001136671F-2016.10.31-2_537_75.npy	0
	0299-002611959F-2017.6.2-2_2809_137.npy	0		0073-000374074H-2021.2.17-2_824_81.npy	1		0348-002130055A-2016.11.21-2_538_62.npy	0
	0299-002611959F-2017.6.2-2_2810_138.npy	0		0073-000374074H-2021.2.17-2_825_82.npy	1		0348-002130055A-2016.11.21-2_539_63.npy	0
	0299-002611959F-2017.6.2-2_2811_139.npy	1		0073-000374074H-2021.2.17-2_826_83.npy	1		0348-002130055A-2016.11.21-2_540_64.npy	1
	0299-002611959F-2017.6.2-2_2812_140.npy	1		0073-000374074H-2021.2.18-2_827_120.npy	0		0348-002130055A-2016.11.21-2_541_65.npy	1
	0299-002611959F-2017.6.2-2_2813_141.npy	1		0073-000374074H-2021.2.18-2_828_121.npy	0		0348-002130055A-2016.11.21-2_542_66.npy	1
	0299-002611959F-2017.6.2-2_2814_142.npy	1		0073-000374074H-2021.2.18-2_829_122.npy	0		0348-002130055A-2016.11.21-2_543_67.npy	1
	0299-002611959F-2017.6.2-2_2815_143.npy	0		0073-000374074H-2021.2.18-2_830_123.npy	0		0348-002130055A-2016.11.21-2_544_68.npy	1
	0299-002611959F-2017.6.2-2_2816_144.npy	0		0073-000374074H-2021.2.18-2_831_124.npy	0		0348-002130055A-2016.11.21-2_545_69.npy	0
	0299-002611959F-2017.6.2-2_2817_145.npy	0		0073-000374074H-2021.2.18-2_832_125.npy	0		0349-000562052A-2016.11.16-2_546_66.npy	0
	0299-002611959F-2017.6.2-2_2818_146.npy	0		0073-000374074H-2021.2.18-2_833_126.npy	0		0349-000562052A-2016.11.16-2_547_67.npy	1
	0299-002611959F-2017.6.2-2_2819_147.npy	0		0073-000374074H-2021.2.18-2_834_127.npy	0		0349-000562052A-2016.11.16-2_548_68.npy	1
	0299-002611959F-2017.6.2-2_2820_148.npy	0		0073-000374074H-2021.2.18-2_835_128.npy	0		0351-001645213E-2016.10.21-2_549_65.npy	0
	0299-002611959F-2017.6.2-2_2821_149.npy	0		0073-000374074H-2021.2.18-2_836_129.npy	0		0351-001645213E-2016.10.21-2_550_66.npy	0
	0299-002611959F-2017.6.2-2_2822_150.npy	0		0073-000374074H-2021.2.18-2_837_130.npy	0		0351-001645213E-2016.10.21-2_551_67.npy	0
	0299-002611959F-2017.6.2-2_2823_151.npy	0		0073-000374074H-2021.2.18-2_838_131.npy	1		0351-001645213E-2016.10.21-2_552_68.npy	0
	0299-002611959F-2017.6.2-2_2824_152.npy	0		0073-000374074H-2021.2.18-2_839_132.npy	1		0354-002573935J-2016.10.10-3_553_66.npy	0
	0299-002611959F-2017.6.2-2_2825_153.npy	0		0073-000374074H-2021.2.18-2_840_133.npy	1		0354-002573935J-2016.10.10-3_554_67.npy	0
	0299-002611959F-2017.6.2-2_2826_154.npy	0		0073-000374074H-2021.5.24-2_841_69.npy	0		0354-002573935J-2016.10.10-3_555_68.npy	0
	0307-002531557F-2016.7.4-2_2838_77.npy	0		0073-000374074H-2021.5.24-2_842_70.npy	0		0354-002573935J-2016.10.10-3_556_69.npy	0
	0307-002531557F-2016.7.4-2_2839_78.npy	0		0073-000374074H-2021.5.24-2_843_71.npy	0		0354-002573935J-2016.10.10-3_557_70.npy	0
	0307-002531557F-2016.7.4-2_2840_79.npy	1		0073-000374074H-2021.5.24-2_844_72.npy	0		0354-002573935J-2016.10.10-3_558_71.npy	0
	0307-002531557F-2016.7.4-2_2841_80.npy	1		0073-000374074H-2021.5.24-2_845_73.npy	0		0357-002573923F-2016.10.30-2_559_75.npy	0
	0311-002599242B-2017.3.3-3_2858_60.npy	0		0073-000374074H-2021.5.24-2_846_74.npy	0		0357-002573923F-2016.10.30-2_560_76.npy	0
	0311-002599242B-2017.3.3-3_2859_61.npy	0		0073-000374074H-2021.5.24-2_847_75.npy	0		0357-002573923F-2016.10.30-2_561_77.npy	0
	0311-002599242B-2017.3.3-3_2860_62.npy	0		0073-000374074H-2021.5.24-2_848_76.npy	0		0357-002573923F-2016.10.30-2_562_78.npy	0
	0311-002599242B-2017.3.3-3_2861_63.npy	0		0073-000374074H-2021.5.24-2_849_77.npy	0		0357-002573923F-2016.10.30-2_563_79.npy	1
	0311-002599242B-2017.3.3-3_2862_64.npy	0		0073-000374074H-2021.5.24-2_850_78.npy	0		0357-002573923F-2016.10.30-2_564_80.npy	0
	0311-002599242B-2017.3.3-4_2863_60.npy	0		0074-002857569B-2021.5.13-2_851_161.npy	0		0357-002573923F-2016.10.30-2_565_81.npy	0
	0311-002599242B-2017.3.3-4_2864_61.npy	0		0074-002857569B-2021.5.13-2_852_162.npy	0		0357-002573923F-2016.10.30-2_566_82.npy	1
	0311-002599242B-2017.3.3-4_2865_62.npy	0		0074-002857569B-2021.5.13-2_853_163.npy	0		0357-002573923F-2016.10.30-2_567_83.npy	0
	0311-002599242B-2017.3.3-4_2866_63.npy	0		0074-002857569B-2021.5.13-2_854_164.npy	0		0357-002573923F-2016.10.30-2_568_84.npy	1
	0311-002599242B-2017.3.3-4_2867_64.npy	0		0074-002857569B-2021.5.13-2_855_165.npy	0		0358-002572259C-2016.9.19-3_424_68.npy	0
	0311-002599242B-2017.6.15-2_2868_63.npy	0		0074-002857569B-2021.5.13-2_856_166.npy	1		0358-002572259C-2016.9.19-3_425_69.npy	0
	0311-002599242B-2017.6.15-2_2869_64.npy	0		0074-002857569B-2021.5.13-2_857_167.npy	1		0358-002572259C-2016.9.19-3_426_70.npy	0
	0311-002599242B-2017.6.15-2_2870_65.npy	0		0075-002888777G-2021.8.23-3_858_81.npy	0		0358-002572259C-2016.9.19-3_427_71.npy	0
	0311-002599242B-2017.6.15-2_2871_66.npy	0		0075-002888777G-2021.8.23-3_859_82.npy	0		0358-002572259C-2016.9.19-3_428_72.npy	1
	0317-000820323E-2015.11.21-4_2895_65.npy	0		0075-002888777G-2021.8.23-3_860_83.npy	0		0358-002572259C-2016.9.19-3_429_73.npy	1
	0317-000820323E-2015.11.21-4_2896_66.npy	0		0075-002888777G-2021.8.23-3_861_84.npy	0		0359-002568857H-2016.10.3-2_569_65.npy	0
	0317-000820323E-2015.11.21-4_2897_67.npy	0		0076-002878759J-2021.8.10-2_862_79.npy	1		0359-002568857H-2016.10.3-2_570_66.npy	0
	0317-000820323E-2015.11.21-4_2898_68.npy	1		0076-002878759J-2021.8.10-2_863_80.npy	1		0359-002568857H-2016.10.3-2_571_67.npy	0
	0317-000820323E-2015.11.21-4_2899_69.npy	1		0076-002878759J-2021.8.10-2_864_81.npy	1		0359-002568857H-2016.10.3-2_572_68.npy	1
	0317-000820323E-2015.11.21-4_2900_70.npy	1		0076-002878759J-2021.8.10-2_865_82.npy	1		0359-002568857H-2016.10.3-2_573_69.npy	1
	0317-000820323E-2015.11.21-4_2901_71.npy	0		0076-002878759J-2021.8.10-2_866_83.npy	1		0359-002568857H-2016.10.3-2_574_70.npy	1
	0317-000820323E-2015.11.21-4_2902_72.npy	0		0076-002878759J-2021.8.10-2_867_84.npy	0		0360-000396726I-2016.10.3-4_575_68.npy	0
	0317-000820323E-2016.3.29-2_3201_67.npy	0		0076-002878759J-2021.8.10-2_868_85.npy	0		0360-000396726I-2016.10.3-4_576_69.npy	0
	0317-000820323E-2016.3.29-2_3202_68.npy	1		0076-002878759J-2021.8.10-2_869_86.npy	0		0360-000396726I-2016.10.3-4_577_70.npy	0
	0317-000820323E-2016.3.29-2_3203_69.npy	1		0076-002878759J-2021.8.10-2_870_87.npy	0		0360-000396726I-2016.10.3-4_578_71.npy	0
	0317-000820323E-2016.3.29-2_3204_70.npy	1		0076-002878759J-2021.8.10-2_871_88.npy	0		0360-000396726I-2016.10.3-4_579_72.npy	0
	0317-000820323E-2016.3.29-2_3205_71.npy	1		0076-002878759J-2021.8.23-3_872_81.npy	0		0360-000396726I-2016.10.3-4_580_73.npy	0
	0317-000820323E-2016.3.29-2_3206_72.npy	1		0076-002878759J-2021.8.23-3_873_82.npy	0		0363-000999819A-2016.9.8-2_581_64.npy	0
	0317-000820323E-2016.3.29-2_3207_73.npy	1		0076-002878759J-2021.8.23-3_874_83.npy	0		0363-000999819A-2016.9.8-2_582_65.npy	1
	0317-000820323E-2016.3.29-2_3208_74.npy	1		0076-002878759J-2021.8.23-3_875_84.npy	0		0363-000999819A-2016.9.8-2_583_66.npy	1
	0317-000820323E-2016.3.29-2_3209_75.npy	1		0076-002878759J-2021.8.23-3_876_85.npy	0		0363-000999819A-2016.9.8-2_584_67.npy	0
	0317-000820323E-2016.3.29-2_3210_76.npy	1		0076-002878759J-2021.8.23-3_877_86.npy	1		0364-002564326J-2016.9.11-2_585_73.npy	0
	0317-000820323E-2016.3.29-2_3211_77.npy	1		0076-002878759J-2021.8.23-3_878_87.npy	1		0364-002564326J-2016.9.11-2_586_74.npy	0
	0317-000820323E-2016.3.29-2_3212_78.npy	1		0077-000838076F-2021.9.22-2_879_63.npy	0		0364-002564326J-2016.9.11-2_587_75.npy	0
	0317-000820323E-2016.3.29-2_3213_79.npy	1		0077-000838076F-2021.9.22-2_880_64.npy	0		0364-002564326J-2016.9.11-2_588_76.npy	0
	0317-000820323E-2016.3.29-2_3214_80.npy	1		0077-000838076F-2021.9.22-2_881_65.npy	0		0365-002560188B-2016.8.17-2_589_70.npy	0
	0317-000820323E-2017.1.12-2_2903_56.npy	0		0077-000838076F-2021.9.22-2_882_66.npy	0		0365-002560188B-2016.8.17-2_590_71.npy	0
	0317-000820323E-2017.1.12-2_2904_57.npy	0		0077-000838076F-2021.9.22-2_883_67.npy	0		0365-002560188B-2016.8.17-2_591_72.npy	0
	0317-000820323E-2017.1.12-2_2905_58.npy	0		0077-000838076F-2021.9.22-2_884_68.npy	0		0365-002560188B-2016.8.17-2_592_73.npy	0
	0317-000820323E-2017.1.12-2_2906_59.npy	0		0077-000838076F-2021.9.28-2_885_132.npy	0		0366-001940125D-2016.8.1-2_593_68.npy	0
	0317-000820323E-2017.1.12-2_2907_60.npy	0		0077-000838076F-2021.9.28-2_886_133.npy	0		0366-001940125D-2016.8.1-2_594_69.npy	0
	0317-000820323E-2017.1.12-2_2908_61.npy	1		0077-000838076F-2021.9.28-2_887_134.npy	0		0366-001940125D-2016.8.1-2_595_70.npy	0
	0317-000820323E-2017.1.12-2_2909_62.npy	1		0077-000838076F-2021.9.28-2_888_135.npy	0		0366-001940125D-2016.8.1-2_596_71.npy	0
	0317-000820323E-2017.1.12-2_2910_63.npy	1		0077-000838076F-2021.9.28-2_889_136.npy	0		0366-001940125D-2016.8.1-2_597_72.npy	0
	0317-000820323E-2017.1.12-2_2911_64.npy	1		0077-000838076F-2021.9.28-2_890_137.npy	0		0369-001780356E-2016.7.7-2_598_55.npy	0
	0317-000820323E-2017.1.12-2_2912_65.npy	1		0077-000838076F-2021.9.28-2_891_138.npy	0		0369-001780356E-2016.7.7-2_599_56.npy	0
	0317-000820323E-2017.1.12-2_2913_66.npy	1		0077-000838076F-2021.9.28-2_892_139.npy	0		0369-001780356E-2016.7.7-2_600_57.npy	0
	0317-000820323E-2017.1.12-2_2914_67.npy	1		0077-000838076F-2021.9.28-2_893_140.npy	0		0369-001780356E-2016.7.7-2_601_58.npy	0
	0317-000820323E-2017.1.12-2_2915_68.npy	1		0077-000838076F-2021.9.28-2_894_141.npy	0		0369-001780356E-2016.7.7-2_602_59.npy	0
	0317-000820323E-2017.1.12-2_2916_69.npy	1		0077-000838076F-2021.9.28-2_895_142.npy	0		0371-002543761A-2016.5.26-2_603_60.npy	0
	0317-000820323E-2017.6.13-2_2917_61.npy	1		0079-001456634I-2021.7.29-3_902_142.npy	0		0371-002543761A-2016.5.26-2_604_61.npy	0
	0317-000820323E-2017.6.13-2_2918_62.npy	1		0079-001456634I-2021.7.29-3_903_143.npy	0		0371-002543761A-2016.5.26-2_605_62.npy	0
	0317-000820323E-2017.6.13-2_2919_63.npy	1		0079-001456634I-2021.7.29-3_904_144.npy	0		0371-002543761A-2016.5.26-2_606_63.npy	0
	0317-000820323E-2017.6.13-2_2920_64.npy	1		0079-001456634I-2021.7.29-3_905_145.npy	0		0371-002543761A-2016.5.26-2_607_64.npy	0
	0317-000820323E-2017.6.13-2_2921_65.npy	1		0079-001456634I-2021.7.29-3_906_146.npy	0		0371-002543761A-2016.5.26-2_608_65.npy	0
	0317-000820323E-2017.6.13-2_2922_66.npy	1		0079-001456634I-2021.7.29-3_907_147.npy	0		0371-002543761A-2016.5.26-2_609_66.npy	1
	0317-000820323E-2017.6.13-2_2923_67.npy	1		0079-001456634I-2021.7.29-3_908_148.npy	0		0371-002543761A-2016.5.26-2_610_67.npy	1
	0317-000820323E-2017.6.13-2_2924_68.npy	1		0079-001456634I-2021.7.29-3_909_149.npy	0		0371-002543761A-2016.5.26-2_611_68.npy	1
	0317-000820323E-2017.6.13-2_2925_69.npy	1		0079-001456634I-2021.7.29-3_910_150.npy	0		0371-002543761A-2016.5.26-2_612_69.npy	1
	0317-000820323E-2017.6.13-2_2926_70.npy	1		0081-002949572F-2021.11.9-3_939_127.npy	0		0373-002536429I-2016.4.21-3_613_76.npy	1
	0317-000820323E-2017.6.13-2_2927_71.npy	1		0081-002949572F-2021.11.9-3_940_128.npy	0		0373-002536429I-2016.4.21-3_614_77.npy	1
	0317-000820323E-2017.6.13-2_2928_72.npy	1		0081-002949572F-2021.11.9-3_941_129.npy	0		0373-002536429I-2016.4.21-3_615_78.npy	1
	0317-000820323E-2017.6.13-2_2929_73.npy	1		0081-002949572F-2021.11.9-3_942_131.npy	0		0373-002536429I-2016.4.21-3_616_79.npy	1
	0317-000820323E-2017.6.13-2_2930_74.npy	1		0081-002949572F-2021.11.9-3_943_132.npy	0		0375-001404090F-2016.4.11-2_617_68.npy	1
	0324-002612296D-2017.5.15-2_2936_100.npy	0		0081-002949572F-2021.11.9-3_944_133.npy	0		0375-001404090F-2016.4.11-2_618_69.npy	1
	0324-002612296D-2017.5.15-2_2937_101.npy	1		0081-002949572F-2021.11.9-3_945_134.npy	0		0375-001404090F-2016.4.11-2_619_70.npy	1
	0324-002612296D-2017.5.15-2_2938_102.npy	1		0081-002949572F-2021.11.9-3_946_135.npy	0		0375-001404090F-2016.4.11-2_620_71.npy	0
	0324-002612296D-2017.5.15-2_2939_103.npy	1		0082-002954556A-2021.11.23-3_440_163.npy	0		0375-001404090F-2016.4.11-2_621_72.npy	0
	0324-002612296D-2017.5.15-2_2940_104.npy	1		0082-002954556A-2021.11.23-3_441_164.npy	0		0375-001404090F-2016.4.11-2_622_73.npy	1
	0324-002612296D-2017.5.15-2_2941_105.npy	1		0082-002954556A-2021.11.23-3_442_165.npy	0		0375-001404090F-2016.4.11-2_623_74.npy	1
	0324-002612296D-2017.5.15-2_2942_106.npy	1		0082-002954556A-2021.11.23-3_443_166.npy	0		0376-002074137B-2016.3.16-3_624_60.npy	0
	0324-002612296D-2017.5.15-2_2943_107.npy	1		0082-002954556A-2021.11.23-3_444_167.npy	1		0376-002074137B-2016.3.16-3_625_61.npy	0
	0324-002612296D-2017.5.15-2_2944_108.npy	1		0082-002954556A-2021.11.23-3_445_168.npy	1		0376-002074137B-2016.3.16-3_626_62.npy	0
	0324-002612296D-2017.5.15-2_2945_99.npy	0		0083-002969104B-2021.10.28-2_947_115.npy	0		0376-002074137B-2016.3.16-3_627_63.npy	0
	0337-002289367A-2017.2.6-2_2968_57.npy	0		0083-002969104B-2021.10.28-2_948_116.npy	0		0376-002074137B-2016.3.16-3_628_64.npy	0
	0337-002289367A-2017.2.6-2_2969_58.npy	1		0083-002969104B-2021.10.28-2_949_117.npy	0		0376-002074137B-2016.3.16-3_629_65.npy	0
	0337-002289367A-2017.2.6-2_2970_59.npy	1		0083-002969104B-2021.10.28-2_950_118.npy	0		0377-002524179G-2016.2.24-2_630_83.npy	0
	0337-002289367A-2017.2.6-2_2971_60.npy	1		0083-002969104B-2021.8.4-2_951_127.npy	0		0377-002524179G-2016.2.24-2_631_84.npy	0
	0337-002289367A-2017.2.6-2_2972_61.npy	1		0083-002969104B-2021.8.4-2_952_128.npy	0		0377-002524179G-2016.2.24-2_632_85.npy	0
	0337-002289367A-2017.2.6-2_2973_62.npy	1		0083-002969104B-2021.8.4-2_953_129.npy	0		0377-002524179G-2016.2.24-2_633_86.npy	0
	0337-002289367A-2017.2.6-2_2974_63.npy	1		0083-002969104B-2021.8.4-2_954_130.npy	0		0377-002524179G-2016.2.24-2_634_87.npy	0
	0337-002289367A-2017.2.6-2_2975_64.npy	1		0083-002969104B-2021.8.4-2_955_131.npy	1		0377-002524179G-2016.2.24-2_635_88.npy	0
	0337-002289367A-2017.2.6-2_2976_65.npy	1		0083-002969104B-2021.8.4-2_956_132.npy	1		0377-002524179G-2016.2.24-2_636_89.npy	0
	0337-002289367A-2017.2.6-2_2977_66.npy	1		0083-002969104B-2021.8.4-2_957_133.npy	1		0377-002524179G-2016.2.24-2_637_90.npy	0
	0347-001900443E-2016.11.22-2_3013_65.npy	0		0083-002969104B-2021.8.4-4_958_127.npy	0		0378-002516298F-2015.12.4-3_638_69.npy	1
	0347-001900443E-2016.11.22-2_3014_66.npy	1		0083-002969104B-2021.8.4-4_959_128.npy	0		0378-002516298F-2015.12.4-3_639_70.npy	1
	0347-001900443E-2016.11.22-2_3015_67.npy	1		0083-002969104B-2021.8.4-4_960_129.npy	0		0378-002516298F-2015.12.4-3_640_71.npy	1
	0347-001900443E-2016.11.22-2_3016_68.npy	1		0083-002969104B-2021.8.4-4_961_130.npy	1		0378-002516298F-2015.12.4-3_641_72.npy	1
	0347-001900443E-2016.11.22-2_3017_69.npy	1		0083-002969104B-2021.8.4-4_962_131.npy	1		0378-002516298F-2015.12.4-3_642_73.npy	1
	0347-001900443E-2016.11.22-2_3018_70.npy	1		0083-002969104B-2021.8.4-4_963_132.npy	1		0378-002516298F-2015.12.4-3_643_74.npy	1
	0347-001900443E-2016.11.22-2_3019_71.npy	1		0083-002969104B-2021.8.4-4_964_133.npy	1		0378-002516298F-2015.12.4-3_644_75.npy	1
	0347-001900443E-2016.11.22-2_3020_72.npy	1		0085-002173267C-2021.11.22-4_971_112.npy	0		0378-002516298F-2015.12.4-3_645_76.npy	1
	0347-001900443E-2016.11.22-2_3021_73.npy	1		0085-002173267C-2021.11.22-4_972_113.npy	0		0378-002516298F-2015.12.4-3_646_77.npy	1
	0352-002576846B-2016.10.16-2_3037_63.npy	0		0085-002173267C-2021.11.22-4_973_114.npy	0		0378-002516298F-2015.12.4-3_647_78.npy	1
	0352-002576846B-2016.10.16-2_3038_64.npy	0		0085-002173267C-2021.11.22-4_974_115.npy	0		0378-002516298F-2015.12.4-3_648_79.npy	1
	0352-002576846B-2016.10.16-2_3039_65.npy	1		0085-002173267C-2021.11.22-4_975_116.npy	0		0378-002516298F-2015.12.4-3_649_80.npy	1
	0352-002576846B-2016.10.16-2_3040_66.npy	1		0086-002857062J-2021.12.10-2_976_73.npy	0		0378-002516298F-2015.12.4-3_650_81.npy	1
	0433-000170038F-2014.10.19-2_3254_61.npy	1		0086-002857062J-2021.12.10-2_977_74.npy	0		0378-002516298F-2015.12.4-3_651_82.npy	1
	0433-000170038F-2014.10.19-2_3255_62.npy	1		0086-002857062J-2021.12.10-2_978_75.npy	0		0378-002516298F-2015.12.4-3_652_83.npy	1
	0433-000170038F-2014.10.19-2_3256_63.npy	1		0086-002857062J-2021.12.10-2_979_76.npy	1		0379-001821071E-2016.1.6-2_653_75.npy	0
	0433-000170038F-2014.10.19-2_3257_64.npy	1		0086-002857062J-2021.12.10-2_980_77.npy	1		0379-001821071E-2016.1.6-2_654_76.npy	0
	0433-000170038F-2014.10.19-2_3258_65.npy	1		0086-002857062J-2021.12.10-2_981_78.npy	1		0379-001821071E-2016.1.6-2_655_77.npy	0
	0433-000170038F-2014.10.19-2_3259_66.npy	1		0086-002857062J-2021.12.17-3_982_48.npy	1		0379-001821071E-2016.1.6-2_656_78.npy	0
	0461-002398378A-2014.6.18-2_3289_60.npy	0		0086-002857062J-2021.12.17-3_983_49.npy	1		0379-001821071E-2016.1.6-2_657_79.npy	0
	0461-002398378A-2014.6.18-2_3290_61.npy	0		0086-002857062J-2021.12.17-3_984_50.npy	1		0379-001821071E-2016.1.6-2_658_80.npy	0
	0461-002398378A-2014.6.18-2_3291_62.npy	0		0086-002857062J-2021.12.17-3_985_51.npy	1		0380-002583705C-2016.12.18-2_430_69.npy	0
	0461-002398378A-2014.6.18-2_3292_63.npy	1		0086-002857062J-2021.12.17-3_986_52.npy	1		0380-002583705C-2016.12.18-2_431_70.npy	0
	0461-002398378A-2014.6.18-2_3293_64.npy	1		0087-002958305J-2020.10.16-4_987_129.npy	0		0380-002583705C-2016.12.18-2_432_71.npy	0
	0461-002398378A-2014.6.18-2_3294_65.npy	1		0087-002958305J-2020.10.16-4_988_130.npy	0		0380-002583705C-2016.12.18-2_433_72.npy	1
	0461-002398378A-2014.6.18-2_3295_66.npy	1		0087-002958305J-2020.10.16-4_989_131.npy	0		0380-002583705C-2016.12.18-2_434_73.npy	0
	0461-002398378A-2014.6.18-2_3296_67.npy	1		0087-002958305J-2020.10.16-4_990_132.npy	0		0380-002583705C-2016.12.18-2_435_74.npy	0
	0461-002398378A-2014.6.18-2_3297_68.npy	1		0087-002958305J-2020.10.16-4_991_133.npy	1		0381-002568220G-2016.10.4-2_659_72.npy	0
	0461-002398378A-2014.6.18-2_3298_69.npy	1		0087-002958305J-2020.10.16-4_992_134.npy	0		0381-002568220G-2016.10.4-2_660_73.npy	0
	0488-001242331D-2014.11.17-2_3307_56.npy	1		0087-002958305J-2020.10.16-4_993_135.npy	0		0381-002568220G-2016.10.4-2_661_74.npy	0
	0488-001242331D-2014.11.17-2_3308_57.npy	1		0087-002958305J-2020.10.16-4_994_136.npy	0		0381-002568220G-2016.10.4-2_662_75.npy	1
	0488-001242331D-2014.11.17-2_3309_58.npy	1		0088-000889617B-2020.11.30-2_995_69.npy	0		0382-002262730B-2016.6.21-2_663_67.npy	0
	0488-001242331D-2014.11.17-2_3310_59.npy	1		0088-000889617B-2020.11.30-2_996_70.npy	1		0382-002262730B-2016.6.21-2_664_68.npy	0
	0488-001242331D-2014.11.17-2_3311_60.npy	1		0088-000889617B-2020.11.30-2_997_71.npy	1		0382-002262730B-2016.6.21-2_665_69.npy	0
	0488-001242331D-2014.11.17-2_3312_61.npy	1		0088-000889617B-2020.11.30-2_998_72.npy	1		0382-002262730B-2016.6.21-2_666_70.npy	0
	0488-001242331D-2014.11.17-2_3313_62.npy	1		0088-000889617B-2020.11.30-2_999_73.npy	1		0383-002535928I-2016.4.21-4_667_61.npy	0
	0496-002368009D-2014.1.16-4_3334_10.npy	0		0090-002103841F-2021.4.21-2_1000_68.npy	1		0384-001249512E-2016.4.5-2_668_65.npy	0
	0496-002368009D-2014.1.16-4_3335_11.npy	0		0090-002103841F-2021.4.21-2_1001_69.npy	1		0384-001249512E-2016.4.5-2_669_66.npy	0
	0496-002368009D-2014.1.16-4_3336_12.npy	0		0090-002103841F-2021.4.21-2_1002_70.npy	1		0384-001249512E-2016.4.5-2_670_67.npy	0
	0496-002368009D-2014.1.16-4_3337_13.npy	0		0090-002103841F-2021.4.21-2_1003_71.npy	1		0384-001249512E-2016.4.5-2_671_68.npy	0
	0496-002368009D-2014.1.16-4_3338_14.npy	0		0090-002103841F-2021.4.22-2_1004_135.npy	1		0386-002291934C-2016.3.14-2_672_75.npy	0
	0496-002368009D-2014.1.16-4_3339_15.npy	0		0090-002103841F-2021.4.22-2_1005_136.npy	1		0386-002291934C-2016.3.14-2_673_76.npy	0
	0496-002368009D-2014.1.16-4_3340_16.npy	0		0090-002103841F-2021.4.22-2_1006_137.npy	1		0386-002291934C-2016.3.14-2_674_77.npy	1
	0496-002368009D-2014.1.16-4_3341_17.npy	0		0090-002103841F-2021.4.22-2_1007_138.npy	1		0386-002291934C-2016.3.14-2_675_78.npy	1
	0503-002348995E-2013.10.31-2_3362_70.npy	0		0090-002103841F-2021.4.22-2_1008_139.npy	1		0387-000444886G-2016.3.7-2_676_66.npy	0
	0503-002348995E-2013.10.31-2_3363_71.npy	0		0090-002103841F-2021.4.22-2_1009_140.npy	1		0387-000444886G-2016.3.7-2_677_67.npy	0
	0503-002348995E-2013.10.31-2_3364_72.npy	0		0091-002339545B-2021.8.11-2_1010_61.npy	0		0387-000444886G-2016.3.7-2_678_68.npy	0
	0503-002348995E-2013.10.31-2_3365_73.npy	0		0091-002339545B-2021.8.11-2_1011_62.npy	0		0387-000444886G-2016.3.7-2_679_69.npy	1
	0503-002348995E-2013.10.31-2_3366_74.npy	0		0091-002339545B-2021.8.11-2_1012_63.npy	0		0387-000444886G-2016.3.7-2_680_70.npy	0
	0503-002348995E-2013.10.31-2_3367_75.npy	0		0091-002339545B-2021.8.11-2_1013_64.npy	0		0387-000444886G-2016.3.7-2_681_71.npy	0
	0512-002344553G-2013.9.23-2_3426_69.npy	0		0093-002867823B-2021.6.23-3_1022_69.npy	0		0387-000444886G-2016.3.7-2_682_72.npy	0
	0512-002344553G-2013.9.23-2_3427_70.npy	0		0093-002867823B-2021.6.23-3_1023_70.npy	0		0387-000444886G-2016.3.7-2_683_73.npy	0
	0512-002344553G-2013.9.23-2_3428_71.npy	0		0093-002867823B-2021.6.23-3_1024_71.npy	0		0387-000444886G-2016.3.7-2_684_74.npy	0
	0512-002344553G-2013.9.23-2_3429_72.npy	0		0093-002867823B-2021.6.23-3_1025_72.npy	0		0387-000444886G-2016.3.7-2_685_75.npy	0
	0512-002344553G-2013.9.23-2_3430_73.npy	0		0093-002867823B-2021.6.23-3_1026_73.npy	0		0388-002415166E-2016.2.23-2_686_60.npy	0
	0512-002344553G-2013.9.23-2_3431_74.npy	0		0093-002867823B-2021.6.23-3_1027_74.npy	0		0388-002415166E-2016.2.23-2_687_61.npy	0
	0512-002344553G-2013.9.23-2_3432_75.npy	1		0093-002867823B-2021.6.23-3_1028_75.npy	0		0388-002415166E-2016.2.23-2_688_62.npy	0
	0512-002344553G-2013.9.23-2_3433_76.npy	0		0094-001938096C-2021.4.13-3_446_65.npy	0		0388-002415166E-2016.2.23-2_689_63.npy	0
	0528-002223417J-2012.12.21-4_3523_63.npy	0		0094-001938096C-2021.4.13-3_447_66.npy	0		0388-002415166E-2016.2.23-2_690_64.npy	0
	0528-002223417J-2012.12.21-4_3524_64.npy	0		0094-001938096C-2021.4.13-3_448_67.npy	0		0389-000712642D-2016.2.22-2_691_68.npy	0
	0528-002223417J-2012.12.21-4_3525_65.npy	1		0094-001938096C-2021.4.13-3_449_68.npy	1		0389-000712642D-2016.2.22-2_692_69.npy	0
	0528-002223417J-2012.12.21-4_3526_66.npy	1		0094-001938096C-2021.4.13-3_450_69.npy	0		0389-000712642D-2016.2.22-2_693_70.npy	0
	0528-002223417J-2012.12.21-4_3527_67.npy	1		0094-001938096C-2021.4.13-4_1029_65.npy	0		0389-000712642D-2016.2.22-2_694_71.npy	0
	0528-002223417J-2013.1.7-2_3528_42.npy	0		0094-001938096C-2021.4.13-4_1030_66.npy	0		0390-002521703C-2016.2.16-2_695_65.npy	0
	0528-002223417J-2013.1.7-2_3529_43.npy	0		0094-001938096C-2021.4.13-4_1031_67.npy	0		0390-002521703C-2016.2.16-2_696_66.npy	0
	0528-002223417J-2013.1.7-2_3530_44.npy	0		0094-001938096C-2021.4.13-4_1032_68.npy	1		0390-002521703C-2016.2.16-2_697_67.npy	0
	0528-002223417J-2013.1.7-2_3531_45.npy	0		0094-001938096C-2021.4.13-4_1033_69.npy	0		0390-002521703C-2016.2.16-2_698_68.npy	0
	0528-002223417J-2013.4.30-2_4452_37.npy	0		0095-002848266I-2021.3.18-2_1034_61.npy	0		0390-002521703C-2016.2.16-2_699_69.npy	0
	0528-002223417J-2013.4.30-2_4453_38.npy	0		0095-002848266I-2021.3.18-2_1035_62.npy	0		0390-002521703C-2016.2.16-2_700_70.npy	0
	0528-002223417J-2013.4.30-2_4454_39.npy	0		0095-002848266I-2021.3.18-2_1036_63.npy	0		0390-002521703C-2016.2.16-2_701_71.npy	1
	0528-002223417J-2013.7.30-2_3532_36.npy	0		0095-002848266I-2021.3.18-2_1037_64.npy	0		0390-002521703C-2016.2.16-2_702_72.npy	1
	0528-002223417J-2013.7.30-2_3533_37.npy	0		0095-002848266I-2021.3.18-2_1038_65.npy	0		0391-001913925E-2016.2.5-2_703_69.npy	0
	0535-001807766C-2013.6.27-2_3605_40.npy	1		0096-000136410J-2021.3.3-2_1039_70.npy	0		0391-001913925E-2016.2.5-2_704_70.npy	0
	0535-001807766C-2013.6.27-2_3606_41.npy	1		0096-000136410J-2021.3.3-2_1040_71.npy	0		0391-001913925E-2016.2.5-2_705_71.npy	1
	0535-001807766C-2013.6.27-2_3607_42.npy	1		0096-000136410J-2021.3.3-2_1041_72.npy	0		0391-001913925E-2016.2.5-2_706_72.npy	1
	0535-001807766C-2013.6.27-2_3608_43.npy	1		0096-000136410J-2021.3.3-2_1042_73.npy	0		0391-001913925E-2016.2.5-2_707_73.npy	1
	0535-001807766C-2013.6.27-2_3609_44.npy	1		0096-000136410J-2021.3.3-3_1043_70.npy	0		0391-001913925E-2016.2.5-2_708_74.npy	1
	0535-001807766C-2013.6.27-2_3610_45.npy	1		0096-000136410J-2021.3.3-3_1044_71.npy	0		0392-002513083A-2015.11.16-3_709_92.npy	0
	0535-001807766C-2013.6.27-2_3611_46.npy	0		0096-000136410J-2021.3.3-3_1045_72.npy	0		0392-002513083A-2015.11.16-3_710_93.npy	1
	0537-002326292C-2013.6.20-3_3619_57.npy	0		0096-000136410J-2021.3.3-3_1046_73.npy	0		0392-002513083A-2015.11.16-3_711_94.npy	1
	0537-002326292C-2013.6.20-3_3620_58.npy	0		0097-002842706H-2021.2.1-3_1047_63.npy	0		0392-002513083A-2015.11.16-3_712_95.npy	1
	0537-002326292C-2013.6.20-3_3621_59.npy	1		0097-002842706H-2021.2.1-3_1048_64.npy	1		0392-002513083A-2015.11.16-3_713_96.npy	1
	0537-002326292C-2013.6.20-3_3622_60.npy	1		0097-002842706H-2021.2.1-3_1049_65.npy	1		0392-002513083A-2015.11.16-3_714_97.npy	1
	0537-002326292C-2013.6.20-3_3623_61.npy	1		0097-002842706H-2021.2.1-3_1050_66.npy	1		0392-002513083A-2015.11.16-3_715_98.npy	1
	0537-002326292C-2013.6.20-3_3624_62.npy	1		0097-002842706H-2021.2.1-3_1051_67.npy	1		0393-002513142E-2015.12.16-3_716_68.npy	0
	0537-002326292C-2013.6.20-3_3625_63.npy	1		0097-002842706H-2021.2.1-3_1052_68.npy	1		0393-002513142E-2015.12.16-3_717_69.npy	0
	0537-002326292C-2013.6.20-3_3626_64.npy	1		0098-002841101A-2021.1.15-2_1053_69.npy	0		0393-002513142E-2015.12.16-3_718_70.npy	1
	0537-002326292C-2013.6.20-3_3627_65.npy	1		0098-002841101A-2021.1.15-2_1054_70.npy	0		0393-002513142E-2015.12.16-3_719_71.npy	1
	0537-002326292C-2013.6.20-3_3628_66.npy	1		0098-002841101A-2021.1.15-2_1055_71.npy	0		0393-002513142E-2015.12.16-3_720_72.npy	1
	0537-002326292C-2013.6.20-3_3629_67.npy	1		0098-002841101A-2021.1.15-2_1056_72.npy	0		0393-002513142E-2015.12.16-3_721_73.npy	1
	0537-002326292C-2013.6.20-3_3630_68.npy	1		0098-002841101A-2021.1.15-2_1057_73.npy	1		0394-002509276G-2015.12.22-2_722_63.npy	1
	0537-002326292C-2013.6.20-3_3631_69.npy	1		0099-002644563G-2021.11.30-2_1058_59.npy	0		0394-002509276G-2015.12.22-2_723_64.npy	1
	0537-002326292C-2013.6.20-3_3632_70.npy	1		0099-002644563G-2021.11.30-2_1059_60.npy	1		0394-002509276G-2015.12.22-2_724_65.npy	1
	0537-002326292C-2013.6.20-3_3633_71.npy	0		0099-002644563G-2021.11.30-2_1060_61.npy	1		0394-002509276G-2015.12.22-2_725_66.npy	1
	0537-002326292C-2013.6.20-4_3634_13.npy	0		0099-002644563G-2021.11.30-2_1061_62.npy	1		0394-002509276G-2015.12.22-2_726_67.npy	1
	0537-002326292C-2013.6.20-4_3635_14.npy	0		0099-002644563G-2021.11.30-2_1062_63.npy	1		0394-002509276G-2015.12.22-2_727_68.npy	1
	0537-002326292C-2013.6.20-4_3636_15.npy	0		0099-002644563G-2021.11.30-2_1063_64.npy	1		0394-002509276G-2015.12.22-2_728_69.npy	1
	0537-002326292C-2013.6.20-4_3637_16.npy	1		0099-002644563G-2021.11.30-2_1064_65.npy	1		0395-002512084H-2015.12.17-2_729_70.npy	0
	0537-002326292C-2013.6.20-4_3638_17.npy	1		0099-002644563G-2021.11.30-2_1065_66.npy	0		0395-002512084H-2015.12.17-2_730_71.npy	0
	0537-002326292C-2013.6.20-4_3639_18.npy	1		0099-002644563G-2021.11.30-2_1066_67.npy	1		0395-002512084H-2015.12.17-2_731_72.npy	0
	0537-002326292C-2013.6.20-4_3640_19.npy	1		0099-002644563G-2021.11.30-2_1067_68.npy	1		0395-002512084H-2015.12.17-2_732_73.npy	0
	0537-002326292C-2013.6.20-4_3641_20.npy	1		0101-002492748I-2020.10.21-2_1090_81.npy	1		0395-002512084H-2015.12.17-2_733_74.npy	1
	0537-002326292C-2013.6.20-4_3642_21.npy	1		0101-002492748I-2020.10.21-2_1091_82.npy	1		0395-002512084H-2015.12.17-2_734_75.npy	1
	0537-002326292C-2013.6.20-4_3643_22.npy	1		0101-002492748I-2020.10.21-2_1092_83.npy	1		0396-002512600F-2015.12.20-2_436_58.npy	1
	0537-002326292C-2013.6.20-4_3644_23.npy	1		0101-002492748I-2020.10.21-2_1093_84.npy	1		0396-002512600F-2015.12.20-2_437_59.npy	1
	0537-002326292C-2013.6.20-4_3645_24.npy	1		0101-002492748I-2020.10.21-2_1094_85.npy	1		0396-002512600F-2015.12.20-2_438_60.npy	1
	0537-002326292C-2013.6.20-4_3646_25.npy	1		0103-002948086C-2021.10.25-3_1100_71.npy	0		0396-002512600F-2015.12.20-2_439_61.npy	1
	0537-002326292C-2013.6.20-4_3647_26.npy	1		0103-002948086C-2021.10.25-3_1101_72.npy	0		0396-002512600F-2015.12.20-2_440_62.npy	1
	0537-002326292C-2013.6.20-4_3648_27.npy	0		0103-002948086C-2021.10.25-3_1102_73.npy	0		0396-002512600F-2015.12.20-2_441_63.npy	1
	0539-002029063F-2013.1.10-2_3649_40.npy	0		0103-002948086C-2021.10.25-3_1103_74.npy	0		0396-002512600F-2015.12.20-2_442_64.npy	1
	0539-002029063F-2013.1.10-2_3650_41.npy	0		0103-002948086C-2021.10.25-3_1104_75.npy	0		0396-002512600F-2015.12.20-2_443_65.npy	1
	0539-002029063F-2013.1.10-2_3651_42.npy	1		0103-002948086C-2021.10.25-3_1105_76.npy	0		0396-002512600F-2015.12.20-2_444_66.npy	1
	0539-002029063F-2013.1.10-2_3652_43.npy	1		0103-002948086C-2021.10.25-3_1106_77.npy	0		0397-002506599A-2015.11.18-2_735_68.npy	0
	0539-002029063F-2013.1.21-4_3653_60.npy	0		0103-002948086C-2021.10.25-3_1107_78.npy	0		0397-002506599A-2015.11.18-2_736_69.npy	0
	0539-002029063F-2013.1.21-4_3654_61.npy	0		0103-002948086C-2021.10.25-3_1108_79.npy	0		0397-002506599A-2015.11.18-2_737_70.npy	0
	0539-002029063F-2013.1.21-4_3655_62.npy	0		0103-002948086C-2021.10.25-3_1109_80.npy	0		0397-002506599A-2015.11.18-2_738_71.npy	0
	0539-002029063F-2013.1.21-4_3656_63.npy	0		0103-002948086C-2021.10.25-3_1110_81.npy	0		0397-002506599A-2015.11.18-2_739_72.npy	0
	0539-002029063F-2013.1.21-4_3657_64.npy	0		0103-002948086C-2021.10.25-3_1111_82.npy	0		0397-002506599A-2015.11.18-2_740_73.npy	0
	0539-002029063F-2013.1.21-4_3658_65.npy	0		0104-002895724G-2021.9.8-2_1112_67.npy	0		0397-002506599A-2015.11.18-2_741_74.npy	0
	0539-002029063F-2013.1.21-4_3659_66.npy	1		0104-002895724G-2021.9.8-2_1113_68.npy	0		0397-002506599A-2015.11.18-2_742_75.npy	0
	0539-002029063F-2013.1.21-4_3660_67.npy	1		0104-002895724G-2021.9.8-2_1114_69.npy	0		0398-002499930C-2015.10.20-2_743_66.npy	0
	0539-002029063F-2013.1.21-4_3661_68.npy	1		0104-002895724G-2021.9.8-2_1115_70.npy	0		0398-002499930C-2015.10.20-2_744_67.npy	0
	0539-002029063F-2013.1.21-4_3662_69.npy	1		0104-002895724G-2021.9.8-2_1116_71.npy	0		0398-002499930C-2015.10.20-2_745_68.npy	0
	0539-002029063F-2013.1.21-4_3663_70.npy	1		0104-002895724G-2021.9.8-2_1117_72.npy	0		0398-002499930C-2015.10.20-2_746_69.npy	0
	0539-002029063F-2013.6.24-2_3664_68.npy	0		0105-002870564I-2021.7.14-2_1118_62.npy	0		0398-002499930C-2015.10.20-2_747_70.npy	0
	0539-002029063F-2013.6.24-2_3665_69.npy	0		0105-002870564I-2021.7.14-2_1119_63.npy	0		0398-002499930C-2015.10.20-2_748_71.npy	0
	0539-002029063F-2013.6.24-2_3666_70.npy	1		0105-002870564I-2021.7.14-2_1120_64.npy	0		0399-002479019A-2015.7.1-3_749_63.npy	1
	0539-002029063F-2013.6.24-2_3667_71.npy	1		0105-002870564I-2021.7.14-2_1121_65.npy	0		0399-002479019A-2015.7.1-3_750_64.npy	1
	0539-002029063F-2013.6.24-2_3668_72.npy	1		0105-002870564I-2021.7.14-2_1122_66.npy	0		0399-002479019A-2015.7.1-3_751_65.npy	1
	0539-002029063F-2013.6.24-2_3669_73.npy	1		0105-002870564I-2021.7.14-2_1123_67.npy	0		0399-002479019A-2015.7.1-3_752_66.npy	1
	0539-002029063F-2013.6.24-2_3670_74.npy	1		0108-001670947A-2021.5.20-2_1165_68.npy	0		0399-002479019A-2015.7.1-3_753_67.npy	1
	0541-001337468A-2013.6.7-2_3680_42.npy	0		0108-001670947A-2021.5.20-2_1166_69.npy	0		0399-002479019A-2015.7.1-3_754_68.npy	1
	0541-001337468A-2013.6.7-2_3681_43.npy	0		0108-001670947A-2021.5.20-2_1167_70.npy	0		0399-002479019A-2015.7.1-3_755_69.npy	1
	0541-001337468A-2013.6.7-2_3682_44.npy	0		0108-001670947A-2021.5.20-2_1168_71.npy	1		0399-002479019A-2015.7.1-3_756_70.npy	1
	0541-001337468A-2013.6.7-2_3683_45.npy	0		0108-001670947A-2021.5.20-2_1169_72.npy	1		0399-002479019A-2015.7.1-3_757_71.npy	0
	0541-001337468A-2013.6.7-2_3684_46.npy	0		0108-001670947A-2021.5.20-2_1170_73.npy	1		0400-000037994C-2015.7.1-2_758_62.npy	0
	0541-001337468A-2013.6.7-2_3685_47.npy	1		0108-001670947A-2021.5.20-2_1171_74.npy	1		0400-000037994C-2015.7.1-2_759_63.npy	1
	0543-000933226H-2013.6.6-2_3690_60.npy	0		0108-001670947A-2021.5.20-2_1172_75.npy	1		0400-000037994C-2015.7.1-2_760_64.npy	1
	0543-000933226H-2013.6.6-2_3691_61.npy	0		0110-002967368F-2021.12.21-2_1181_66.npy	1		0400-000037994C-2015.7.1-2_761_65.npy	0
	0543-000933226H-2013.6.6-2_3692_62.npy	0		0110-002967368F-2021.12.21-2_1182_67.npy	1		0401-002474502G-2015.6.22-2_762_76.npy	1
	0543-000933226H-2013.6.6-2_3693_63.npy	0		0110-002967368F-2021.12.21-2_1183_68.npy	1		0401-002474502G-2015.6.22-2_763_77.npy	1
	0543-000933226H-2013.6.6-2_3694_64.npy	0		0110-002967368F-2021.12.21-2_1184_69.npy	1		0401-002474502G-2015.6.22-2_764_78.npy	1
	0543-000933226H-2013.6.6-2_3695_65.npy	0		0110-002967368F-2021.12.21-2_1185_70.npy	1		0401-002474502G-2015.6.22-2_765_79.npy	1
	0546-002108122B-2013.5.16-2_3713_42.npy	0		0110-002967368F-2021.12.21-2_1186_71.npy	1		0402-000277289G-2015.6.15-2_766_70.npy	1
	0546-002108122B-2013.5.16-2_3714_43.npy	0		0110-002967368F-2021.12.21-2_1187_72.npy	1		0402-000277289G-2015.6.15-2_767_71.npy	1
	0546-002108122B-2013.5.16-2_3715_44.npy	0		0110-002967368F-2021.12.21-2_1188_73.npy	1		0402-000277289G-2015.6.15-2_768_72.npy	1
	0546-002108122B-2013.5.16-2_3716_45.npy	0		0110-002967368F-2021.12.21-2_1189_74.npy	1		0402-000277289G-2015.6.15-2_769_73.npy	1
	0546-002108122B-2013.5.16-2_3717_46.npy	0		0110-002967368F-2021.12.21-2_1190_75.npy	1		0403-000256233G-2015.5.21-2_770_63.npy	0
	0546-002108122B-2013.5.16-2_3718_47.npy	1		0110-002967368F-2021.12.21-2_1191_76.npy	1		0403-000256233G-2015.5.21-2_771_64.npy	0
	0546-002108122B-2013.5.16-2_3719_48.npy	1		0110-002967368F-2021.12.21-2_1192_77.npy	1		0403-000256233G-2015.5.21-2_772_65.npy	0
	0546-002108122B-2013.5.16-2_3720_49.npy	0		0113-000384856E-2021.9.7-3_1210_85.npy	0		0403-000256233G-2015.5.21-2_773_66.npy	0
	0556-002241907E-2013.4.11-2_3797_40.npy	0		0113-000384856E-2021.9.7-3_1211_86.npy	1		0403-000256233G-2015.5.21-2_774_67.npy	0
	0556-002241907E-2013.4.11-2_3798_41.npy	0		0113-000384856E-2021.9.7-3_1212_87.npy	1		0403-000256233G-2015.5.21-2_775_68.npy	0
	0556-002241907E-2013.4.11-2_3799_42.npy	0		0113-000384856E-2021.9.7-3_1213_88.npy	1		0403-000256233G-2015.5.21-2_776_69.npy	0
	0556-002241907E-2013.4.11-2_3800_43.npy	0		0113-000384856E-2021.9.7-3_1214_89.npy	1		0403-000256233G-2015.5.21-2_777_70.npy	1
	0556-002241907E-2013.4.11-2_3801_44.npy	0		0113-000384856E-2021.9.7-3_1215_90.npy	1		0403-000256233G-2015.5.21-2_778_71.npy	1
	0556-002241907E-2013.4.11-2_3802_45.npy	0		0113-000384856E-2021.9.7-3_1216_91.npy	1		0403-000256233G-2015.5.21-2_779_72.npy	1
	0559-002305118F-2013.4.8-2_3808_35.npy	0		0113-000384856E-2021.9.7-3_1217_92.npy	1		0404-002453735H-2015.3.17-2_780_67.npy	0
	0559-002305118F-2013.4.8-2_3809_36.npy	0		0114-001446177J-2021.7.20-2_1218_76.npy	0		0404-002453735H-2015.3.17-2_781_68.npy	0
	0559-002305118F-2013.4.8-2_3810_37.npy	0		0114-001446177J-2021.7.20-2_1219_77.npy	0		0404-002453735H-2015.3.17-2_782_69.npy	0
	0559-002305118F-2013.4.8-2_3811_38.npy	0		0114-001446177J-2021.7.20-2_1220_78.npy	0		0404-002453735H-2015.3.17-2_783_70.npy	0
	0559-002305118F-2013.4.8-2_3812_39.npy	0		0114-001446177J-2021.7.20-2_1221_79.npy	1		0405-002445154F-2015.2.2-2_784_66.npy	1
	0559-002305118F-2013.4.8-2_3813_40.npy	0		0114-001446177J-2021.7.20-2_1222_80.npy	1		0405-002445154F-2015.2.2-2_785_67.npy	1
	0559-002305118F-2013.4.8-2_3814_41.npy	0		0114-001446177J-2021.7.20-2_1223_81.npy	0		0405-002445154F-2015.2.2-2_786_68.npy	1
	0587-000914638H-2013.10.30-2_3985_69.npy	0		0114-001446177J-2021.7.20-2_1224_82.npy	0		0405-002445154F-2015.2.2-2_787_69.npy	1
	0587-000914638H-2013.10.30-2_3986_70.npy	0		0115-002869067H-2021.6.30-5_1225_65.npy	1		0405-002445154F-2015.2.2-2_788_70.npy	1
	0587-000914638H-2013.10.30-2_3987_71.npy	0		0115-002869067H-2021.6.30-5_1226_66.npy	1		0405-002445154F-2015.2.2-2_789_71.npy	1
	0587-000914638H-2013.10.30-2_3988_72.npy	0		0115-002869067H-2021.6.30-5_1227_67.npy	1		0405-002445154F-2015.2.2-2_790_72.npy	1
	0587-000914638H-2013.10.30-2_3989_73.npy	0		0115-002869067H-2021.6.30-5_1228_68.npy	1		0405-002445154F-2015.2.2-2_791_73.npy	1
	0587-000914638H-2013.10.30-2_3990_74.npy	0		0115-002869067H-2021.6.30-5_1229_69.npy	0		0406-001944356C-2015.1.7-2_792_72.npy	1
	0587-000914638H-2013.10.30-2_3991_75.npy	0		0115-002869067H-2021.6.30-5_1230_70.npy	0		0406-001944356C-2015.1.7-2_793_73.npy	1
	0587-000914638H-2013.10.30-2_3992_76.npy	0		0115-002869067H-2021.6.30-5_1231_71.npy	1		0406-001944356C-2015.1.7-2_794_74.npy	1
	0589-001431585G-2013.2.9-2_3993_65.npy	0		0115-002869067H-2021.6.30-5_1232_72.npy	1		0406-001944356C-2015.1.7-2_795_75.npy	1
	0589-001431585G-2013.2.9-2_3994_66.npy	0		0116-002606187A-2021.1.26-2_1233_65.npy	0		0406-001944356C-2015.1.7-2_796_76.npy	1
	0589-001431585G-2013.2.9-2_3995_67.npy	0		0116-002606187A-2021.1.26-2_1234_66.npy	0		0406-001944356C-2015.1.7-2_797_77.npy	1
	0589-001431585G-2013.2.9-2_3996_68.npy	0		0116-002606187A-2021.1.26-2_1235_67.npy	0		0406-001944356C-2015.1.7-2_798_78.npy	1
	0589-001431585G-2013.2.9-2_3997_69.npy	0		0117-002838506A-2021.1.7-2_1236_65.npy	0		0406-001944356C-2015.1.7-2_799_79.npy	1
	0595-002283983E-2012.12.3-3_4019_54.npy	0		0117-002838506A-2021.1.7-2_1237_66.npy	0		0406-001944356C-2015.1.7-2_800_80.npy	1
	0595-002283983E-2012.12.3-3_4020_55.npy	0		0117-002838506A-2021.1.7-2_1238_67.npy	0		0406-001944356C-2015.1.7-2_801_81.npy	1
	0595-002283983E-2012.12.3-3_4021_56.npy	1		0117-002838506A-2021.1.7-2_1239_68.npy	0		0406-001944356C-2015.1.7-2_802_82.npy	1
	0595-002283983E-2012.12.3-3_4022_57.npy	1		0117-002838506A-2021.1.7-2_1240_69.npy	0		0406-001944356C-2015.1.7-2_803_83.npy	1
	0595-002283983E-2012.12.3-3_4023_58.npy	1		0117-002838506A-2021.1.7-2_1241_70.npy	0		0406-001944356C-2015.1.7-2_804_84.npy	1
	0595-002283983E-2012.12.3-3_4024_59.npy	1		0117-002838506A-2021.1.7-2_1242_71.npy	0		0406-001944356C-2015.1.7-2_805_85.npy	1
	0595-002283983E-2012.12.3-3_4025_60.npy	1		0119-002618766G-2020.8.21-3_1249_62.npy	0		0406-001944356C-2015.1.7-2_806_86.npy	1
	0599-002277455G-2012.11.6-2_4045_40.npy	0		0119-002618766G-2020.8.21-3_1250_63.npy	0		0406-001944356C-2015.1.7-2_807_87.npy	1
	0599-002277455G-2012.11.6-2_4046_41.npy	0		0119-002618766G-2020.8.21-3_1251_64.npy	0		0406-001944356C-2015.1.7-2_808_88.npy	1
	0599-002277455G-2012.11.6-2_4047_42.npy	0		0119-002618766G-2020.8.21-3_1252_65.npy	0		0407-000872238B-2015.12.20-3_809_78.npy	1
	0599-002277455G-2012.11.6-2_4048_43.npy	0		0119-002618766G-2020.8.21-3_1253_66.npy	0		0407-000872238B-2015.12.20-3_810_79.npy	1
	0599-002277455G-2012.11.6-2_4049_44.npy	0		0119-002618766G-2020.8.21-3_1254_67.npy	1		0407-000872238B-2015.12.20-3_811_80.npy	1
	0601-002276034F-2012.11.2-2_4050_41.npy	0		0119-002618766G-2020.8.21-3_1255_68.npy	1		0407-000872238B-2015.12.20-3_812_81.npy	1
	0601-002276034F-2012.11.2-2_4051_42.npy	1		0119-002618766G-2020.8.21-3_1256_69.npy	1		0407-000872238B-2015.12.20-3_813_82.npy	1
	0601-002276034F-2012.11.2-2_4052_43.npy	1		0119-002618766G-2020.8.21-3_1257_70.npy	1		0408-001091502D-2015.9.17-2_814_36.npy	0
	0604-002274020B-2012.10.22-2_4067_71.npy	0		0121-000290485A-2019.1.24-2_1266_74.npy	0		0408-001091502D-2015.9.17-2_815_37.npy	0
	0604-002274020B-2012.10.22-2_4068_72.npy	0		0121-000290485A-2019.1.24-2_1267_75.npy	0		0408-001091502D-2015.9.17-2_816_38.npy	0
	0604-002274020B-2012.10.22-2_4069_73.npy	0		0121-000290485A-2019.1.24-2_1268_76.npy	0		0408-001091502D-2015.9.17-2_817_39.npy	1
	0605-000525610A-2012.10.5-3_4070_64.npy	1		0121-000290485A-2020.6.22-2_1269_67.npy	0		0408-001091502D-2015.9.17-2_818_40.npy	1
	0605-000525610A-2012.10.5-3_4071_65.npy	0		0121-000290485A-2020.6.22-2_1270_68.npy	0		0408-001091502D-2015.9.17-2_819_41.npy	1
	0605-000525610A-2012.10.5-3_4072_66.npy	0		0121-000290485A-2020.6.22-2_1271_69.npy	0		0408-001091502D-2015.9.17-2_820_42.npy	1
	0606-001303349D-2012.10.15-2_4073_38.npy	0		0122-002618707F-2020.7.19-4_1272_73.npy	0		0409-002291369F-2015.8.20-2_821_61.npy	1
	0606-001303349D-2012.10.15-2_4074_39.npy	0		0122-002618707F-2020.7.19-4_1273_74.npy	0		0409-002291369F-2015.8.20-2_822_62.npy	1
	0606-001303349D-2012.10.15-2_4075_40.npy	0		0122-002618707F-2020.7.19-4_1274_75.npy	0		0409-002291369F-2015.8.20-2_823_63.npy	1
	0607-001344956E-2012.10.2-3_4076_64.npy	1		0122-002618707F-2020.7.19-4_1275_76.npy	0		0410-002484319E-2015.7.31-2_824_71.npy	0
	0607-001344956E-2012.10.2-3_4077_65.npy	1		0122-002618707F-2020.7.19-4_1276_77.npy	0		0410-002484319E-2015.7.31-2_825_72.npy	0
	0607-001344956E-2012.10.2-3_4078_66.npy	1		0122-002618707F-2020.7.19-4_1277_78.npy	0		0410-002484319E-2015.7.31-2_826_73.npy	0
	0607-001344956E-2012.10.2-3_4079_67.npy	0		0122-002618707F-2020.7.19-4_1278_79.npy	0		0410-002484319E-2015.7.31-2_827_74.npy	0
	0607-001344956E-2012.10.2-3_4080_68.npy	0		0122-002618707F-2020.7.19-4_1279_80.npy	1		0410-002484319E-2015.7.31-2_828_75.npy	0
	0609-002266004E-2012.9.12-2_4087_71.npy	0		0122-002618707F-2020.7.19-4_1280_81.npy	1		0410-002484319E-2015.7.31-2_829_76.npy	0
	0609-002266004E-2012.9.12-2_4088_72.npy	0		0123-002806075F-2020.6.18-2_1281_67.npy	0		0410-002484319E-2015.7.31-2_830_77.npy	0
	0609-002266004E-2012.9.12-2_4089_73.npy	0		0123-002806075F-2020.6.18-2_1282_68.npy	0		0410-002484319E-2015.7.31-2_831_78.npy	0
	0609-002266004E-2012.9.12-2_4090_74.npy	0		0123-002806075F-2020.6.18-2_1283_69.npy	0		0411-002313122I-2015.6.9-2_445_66.npy	0
	0609-002266004E-2012.9.12-2_4091_75.npy	0		0123-002806075F-2020.6.18-2_1284_70.npy	1		0411-002313122I-2015.6.9-2_446_67.npy	0
	0609-002266004E-2012.9.12-2_4092_76.npy	0		0123-002806075F-2020.6.18-2_1285_71.npy	0		0411-002313122I-2015.6.9-2_447_68.npy	0
	0612-002259972A-2012.8.17-2_4096_38.npy	0		0123-002806075F-2020.6.18-2_1286_72.npy	1		0413-001861185D-2015.5.3-2_832_64.npy	0
	0612-002259972A-2012.8.17-2_4097_39.npy	0		0123-002806075F-2020.6.18-2_1287_73.npy	1		0413-001861185D-2015.5.3-2_833_65.npy	0
	0612-002259972A-2012.8.17-2_4098_40.npy	0		0123-002806075F-2020.6.18-2_1288_74.npy	1		0413-001861185D-2015.5.3-2_834_66.npy	0
	0612-002259972A-2012.8.17-2_4099_41.npy	0		0125-000418334A-2020.3.31-3_1299_100.npy	1		0414-002457928A-2015.4.15-2_835_68.npy	0
	0612-002259972A-2012.8.17-2_4100_42.npy	0		0125-000418334A-2020.3.31-3_1300_101.npy	1		0414-002457928A-2015.4.15-2_836_69.npy	0
	0621-002254914A-2012.7.19-2_4137_66.npy	0		0125-000418334A-2020.3.31-3_1301_102.npy	1		0414-002457928A-2015.4.15-2_837_70.npy	0
	0621-002254914A-2012.7.19-2_4138_67.npy	0		0125-000418334A-2020.3.31-3_1302_103.npy	0		0414-002457928A-2015.4.15-2_838_71.npy	0
	0621-002254914A-2012.7.19-2_4139_68.npy	0		0125-000418334A-2020.3.31-3_1303_104.npy	1		0414-002457928A-2015.4.15-2_839_72.npy	0
	0621-002254914A-2012.7.19-2_4140_69.npy	0		0125-000418334A-2020.3.31-3_1304_105.npy	1		0414-002457928A-2015.4.15-2_840_73.npy	0
	0621-002254914A-2012.7.19-2_4141_70.npy	0		0125-000418334A-2020.3.31-3_1305_98.npy	1		0414-002457928A-2015.4.15-2_841_74.npy	0
	0621-002254914A-2012.7.19-2_4142_71.npy	0		0125-000418334A-2020.3.31-3_1306_99.npy	1		0415-000929293H-2015.4.14-2_842_61.npy	0
	0623-002253570C-2012.7.11-3_4155_166.npy	0		0127-000296647E-2015.4.27-2_1320_75.npy	0		0415-000929293H-2015.4.14-2_843_62.npy	0
	0623-002253570C-2012.7.11-3_4156_167.npy	0		0127-000296647E-2015.4.27-2_1321_76.npy	0		0415-000929293H-2015.4.14-2_844_63.npy	0
	0623-002253570C-2012.7.11-3_4157_168.npy	0		0127-000296647E-2015.4.27-2_1322_77.npy	0		0415-000929293H-2015.4.14-2_845_64.npy	1
	0623-002253570C-2012.7.11-3_4158_169.npy	0		0130-002798569J-2020.4.10-3_1327_61.npy	0		0415-000929293H-2015.4.14-2_846_65.npy	1
	0623-002253570C-2012.7.11-3_4159_170.npy	0		0130-002798569J-2020.4.10-3_1328_62.npy	0		0415-000929293H-2015.4.14-2_847_66.npy	1
	0623-002253570C-2012.7.11-3_4160_171.npy	0		0130-002798569J-2020.4.10-3_1329_63.npy	0		0415-000929293H-2015.4.14-2_848_67.npy	1
	0623-002253570C-2012.7.11-3_4161_172.npy	0		0130-002798569J-2020.4.10-3_1330_64.npy	0		0416-001725388C-2015.3.17-2_849_63.npy	0
	0623-002253570C-2012.7.11-3_4162_173.npy	0		0130-002798569J-2020.4.10-3_1331_65.npy	0		0416-001725388C-2015.3.17-2_850_64.npy	0
	0623-002253570C-2012.7.11-3_4163_174.npy	0		0130-002798569J-2020.4.10-3_1332_66.npy	0		0416-001725388C-2015.3.17-2_851_65.npy	0
	0623-002253570C-2012.7.11-3_4164_175.npy	0		0130-002798569J-2020.4.10-3_1333_67.npy	0		0416-001725388C-2015.3.17-2_852_66.npy	1
	0623-002253570C-2012.7.11-3_4165_176.npy	0		0130-002798569J-2020.4.10-3_1334_68.npy	0		0416-001725388C-2015.3.17-2_853_67.npy	1
	0623-002253570C-2012.7.11-3_4166_177.npy	0		0130-002798569J-2020.4.10-3_1335_69.npy	0		0416-001725388C-2015.3.17-2_854_68.npy	0
	0626-002249016A-2012.6.27-1_4172_40.npy	0		0130-002798569J-2020.4.10-3_1336_70.npy	0		0416-001725388C-2015.3.17-2_855_69.npy	1
	0626-002249016A-2012.6.27-1_4173_41.npy	0		0130-002798569J-2020.4.10-4_475_61.npy	0		0416-001725388C-2015.3.17-2_856_70.npy	1
	0626-002249016A-2012.6.27-1_4174_42.npy	0		0130-002798569J-2020.4.10-4_476_62.npy	0		0416-001725388C-2015.3.17-2_857_71.npy	1
	0628-002246912B-2012.6.18-2_4184_39.npy	0		0130-002798569J-2020.4.10-4_477_63.npy	0		0416-001725388C-2015.3.17-2_858_72.npy	1
	0628-002246912B-2012.6.18-2_4185_40.npy	0		0130-002798569J-2020.4.10-4_478_64.npy	0		0417-000930457I-2015.3.11-2_859_63.npy	0
	0628-002246912B-2012.6.18-2_4186_41.npy	0		0130-002798569J-2020.4.10-4_479_65.npy	0		0417-000930457I-2015.3.11-2_860_64.npy	0
	0629-002246708J-2012.6.17-2_4187_55.npy	0		0130-002798569J-2020.4.10-4_480_66.npy	0		0417-000930457I-2015.3.11-2_861_65.npy	1
	0629-002246708J-2012.6.17-2_4188_56.npy	0		0130-002798569J-2020.4.10-4_481_67.npy	0		0417-000930457I-2015.3.11-2_862_66.npy	1
	0629-002246708J-2012.6.17-2_4189_57.npy	1		0130-002798569J-2020.4.10-4_482_68.npy	0		0417-000930457I-2015.3.11-2_863_67.npy	1
	0629-002246708J-2012.6.17-2_4190_58.npy	1		0130-002798569J-2020.4.10-4_483_69.npy	0		0418-001821808B-2015.1.23-2_864_60.npy	0
	0629-002246708J-2012.6.17-2_4191_59.npy	1		0130-002798569J-2020.4.10-4_484_70.npy	0		0418-001821808B-2015.1.23-2_865_61.npy	1
	0629-002246708J-2012.6.17-2_4192_60.npy	0		0131-000641214C-2020.2.17-2_1337_69.npy	0		0418-001821808B-2015.1.23-2_866_62.npy	1
	0629-002246708J-2012.6.17-2_4193_61.npy	0		0131-000641214C-2020.2.17-2_1338_70.npy	0		0418-001821808B-2015.1.23-2_867_63.npy	1
	0632-001709690B-2012.5.16-2_4211_66.npy	0		0131-000641214C-2020.2.17-2_1339_71.npy	0		0418-001821808B-2015.1.23-2_868_64.npy	1
	0632-001709690B-2012.5.16-2_4212_67.npy	0		0132-000925666A-2020.1.16-2_1340_64.npy	0		0418-001821808B-2015.1.23-2_869_65.npy	1
	0632-001709690B-2012.5.16-2_4213_68.npy	0		0132-000925666A-2020.1.16-2_1341_65.npy	0		0418-001821808B-2015.1.23-2_870_66.npy	1
	0632-001709690B-2012.5.16-2_4214_69.npy	0		0132-000925666A-2020.1.16-2_1342_66.npy	0		0418-001821808B-2015.1.23-2_871_67.npy	1
	0632-001709690B-2012.5.16-2_4215_70.npy	0		0132-000925666A-2020.1.16-2_1343_67.npy	0		0419-002443615F-2015.1.23-2_872_75.npy	1
	0632-001709690B-2012.5.16-2_4216_71.npy	0		0133-002795470H-2020.10.7-2_1344_61.npy	0		0419-002443615F-2015.1.23-2_873_76.npy	1
	0632-001709690B-2012.5.16-2_4217_72.npy	0		0133-002795470H-2020.10.7-2_1345_62.npy	1		0419-002443615F-2015.1.23-2_874_77.npy	1
	0632-001709690B-2012.5.16-2_4218_73.npy	0		0133-002795470H-2020.10.7-2_1346_63.npy	1		0419-002443615F-2015.1.23-2_875_78.npy	0
	0632-001709690B-2012.5.16-2_4219_74.npy	0		0133-002795470H-2020.10.7-2_1347_64.npy	1		0419-002443615F-2015.1.23-2_876_79.npy	0
	0632-001709690B-2012.5.16-2_4220_75.npy	0		0133-002795470H-2020.10.7-2_1348_65.npy	1		0419-002443615F-2015.1.23-2_877_80.npy	1
	0632-001709690B-2012.5.16-2_4221_76.npy	0		0133-002795470H-2020.10.7-2_1349_66.npy	1		0419-002443615F-2015.1.23-2_878_81.npy	1
	0632-001709690B-2012.5.16-2_4222_77.npy	0		0133-002795470H-2020.7.6-2_1350_58.npy	0		0420-002443387C-2014.12.30-2_879_38.npy	1
	0635-001691687D-2012.5.2-2_4230_46.npy	0		0133-002795470H-2020.7.6-2_1351_59.npy	0		0420-002443387C-2014.12.30-2_880_39.npy	1
	0635-001691687D-2012.5.2-2_4231_47.npy	1		0133-002795470H-2020.7.6-2_1352_60.npy	1		0420-002443387C-2014.12.30-2_881_40.npy	1
	0635-001691687D-2012.5.2-2_4232_48.npy	1		0133-002795470H-2020.7.6-2_1353_61.npy	1		0420-002443387C-2014.12.30-2_882_41.npy	1
	0635-001691687D-2012.5.2-2_4233_49.npy	1		0133-002795470H-2020.7.6-2_1354_62.npy	1		0420-002443387C-2014.12.30-2_883_42.npy	0
	0635-001691687D-2012.5.2-2_4234_50.npy	1		0133-002795470H-2020.7.6-2_1355_63.npy	1		0421-002442056C-2015.1.12-2_884_70.npy	0
	0635-001691687D-2012.5.2-2_4235_51.npy	1		0133-002795470H-2020.7.6-2_1356_64.npy	1		0421-002442056C-2015.1.12-2_885_71.npy	0
	0636-001573332B-2012.4.25-2_4236_70.npy	0		0134-002815224B-2019.4.9-5_1363_66.npy	0		0421-002442056C-2015.1.12-2_886_72.npy	0
	0636-001573332B-2012.4.25-2_4237_71.npy	0		0134-002815224B-2019.4.9-5_1364_67.npy	0		0421-002442056C-2015.1.12-2_887_73.npy	0
	0636-001573332B-2012.4.25-2_4238_72.npy	0		0134-002815224B-2019.4.9-5_1365_68.npy	0		0421-002442056C-2015.1.12-2_888_74.npy	1
	0636-001573332B-2012.4.25-2_4239_73.npy	0		0134-002815224B-2019.4.9-5_1366_69.npy	0		0421-002442056C-2015.1.12-2_889_75.npy	1
	0636-001573332B-2012.4.25-2_4240_74.npy	0		0134-002815224B-2019.4.9-5_1367_70.npy	0		0421-002442056C-2015.1.12-2_890_76.npy	1
	0636-001573332B-2012.4.25-2_4241_75.npy	0		0134-002815224B-2019.4.9-5_1368_71.npy	0		0421-002442056C-2015.1.12-2_891_77.npy	1
	0640-002234661I-2012.4.19-3_4488_59.npy	0		0134-002815224B-2019.4.9-5_1369_72.npy	0		0421-002442056C-2015.1.12-2_892_78.npy	1
	0640-002234661I-2012.4.19-3_4489_60.npy	1		0134-002815224B-2019.4.9-5_1370_73.npy	1		0421-002442056C-2015.1.12-2_893_79.npy	1
	0640-002234661I-2012.4.19-3_4490_61.npy	1		0134-002815224B-2019.4.9-5_1371_74.npy	1		0421-002442056C-2015.1.12-2_894_80.npy	1
	0640-002234661I-2012.4.19-3_4491_62.npy	1		0134-002815224B-2019.4.9-5_1372_75.npy	0		0421-002442056C-2015.1.12-2_895_81.npy	1
	0640-002234661I-2012.4.19-3_4492_63.npy	1		0134-002815224B-2019.4.9-5_1373_76.npy	0		0422-002436259C-2014.12.28-2_896_78.npy	1
	0640-002234661I-2012.4.19-3_4493_64.npy	1		0134-002815224B-2020.4.28-3_1357_70.npy	0		0422-002436259C-2014.12.28-2_897_79.npy	1
	0640-002234661I-2012.4.19-3_4494_65.npy	1		0134-002815224B-2020.4.28-3_1358_71.npy	0		0422-002436259C-2014.12.28-2_898_80.npy	1
	0640-002234661I-2012.4.19-3_4495_66.npy	1		0134-002815224B-2020.4.28-3_1359_72.npy	0		0422-002436259C-2014.12.28-2_899_81.npy	1
	0644-000343479F-2012.3.26-2_4285_74.npy	0		0134-002815224B-2020.4.28-3_1360_73.npy	0		0422-002436259C-2014.12.28-2_900_82.npy	1
	0644-000343479F-2012.3.26-2_4286_75.npy	0		0134-002815224B-2020.4.28-3_1361_74.npy	0		0422-002436259C-2014.12.28-2_901_83.npy	1
	0644-000343479F-2012.3.26-2_4287_76.npy	0		0134-002815224B-2020.4.28-3_1362_75.npy	1		0422-002436259C-2014.12.28-2_902_84.npy	1
	0646-002220538F-2012.2.22-1_4293_39.npy	1		0134-002815224B-2020.7.29-3_1374_70.npy	0		0422-002436259C-2014.12.28-2_903_85.npy	1
	0646-002220538F-2012.2.22-1_4294_40.npy	1		0134-002815224B-2020.7.29-3_1375_71.npy	0		0423-000985777G-2014.12.21-2_904_65.npy	1
	0646-002220538F-2012.2.22-1_4295_41.npy	1		0134-002815224B-2020.7.29-3_1376_72.npy	0		0423-000985777G-2014.12.21-2_905_66.npy	1
	0646-002220538F-2012.2.22-1_4296_42.npy	1		0134-002815224B-2020.7.29-3_1377_73.npy	0		0423-000985777G-2014.12.21-2_906_67.npy	1
	0646-002220538F-2012.2.22-1_4297_43.npy	1		0134-002815224B-2020.7.29-3_1378_74.npy	0		0423-000985777G-2014.12.21-2_907_68.npy	1
	0646-002220538F-2012.2.22-1_4298_44.npy	1		0134-002815224B-2020.7.29-3_1379_75.npy	1		0423-000985777G-2014.12.21-2_908_69.npy	1
	0648-002219642F-2012.2.10-2_4310_67.npy	0		0134-002815224B-2020.7.29-3_1380_76.npy	1		0423-000985777G-2014.12.21-2_909_70.npy	1
	0648-002219642F-2012.2.10-2_4311_68.npy	0		0134-002815224B-2020.7.29-3_1381_77.npy	1		0423-000985777G-2014.12.21-2_910_71.npy	1
	0648-002219642F-2012.2.10-2_4312_69.npy	0		0134-002815224B-2020.7.29-4_1382_70.npy	0		0424-001936409B-2014.12.8-2_911_69.npy	0
	0648-002219642F-2012.2.10-2_4313_70.npy	0		0134-002815224B-2020.7.29-4_1383_71.npy	0		0424-001936409B-2014.12.8-2_912_70.npy	0
	0648-002219642F-2012.2.10-2_4314_71.npy	0		0134-002815224B-2020.7.29-4_1384_72.npy	0		0424-001936409B-2014.12.8-2_913_71.npy	0
	0648-002219642F-2012.2.10-2_4315_72.npy	0		0134-002815224B-2020.7.29-4_1385_73.npy	0		0424-001936409B-2014.12.8-2_914_72.npy	0
	0648-002219642F-2012.2.10-2_4316_73.npy	0		0134-002815224B-2020.7.29-4_1386_74.npy	0		0425-002434233E-2014.12.7-2_915_65.npy	0
	0648-002219642F-2012.2.10-2_4317_74.npy	0		0134-002815224B-2020.7.29-4_1387_75.npy	1		0425-002434233E-2014.12.7-2_916_66.npy	1
	0648-002219642F-2012.2.10-2_4318_75.npy	0		0134-002815224B-2020.7.29-4_1388_76.npy	1		0425-002434233E-2014.12.7-2_917_67.npy	1
	0648-002219642F-2012.2.10-2_4319_76.npy	1		0134-002815224B-2020.7.29-4_1389_77.npy	1		0425-002434233E-2014.12.7-2_918_68.npy	1
	0648-002219642F-2012.2.10-2_4320_77.npy	1		0134-002815224B-2020.7.29-5_1390_70.npy	0		0425-002434233E-2014.12.7-2_919_69.npy	1
	0648-002219642F-2012.2.10-2_4321_78.npy	0		0134-002815224B-2020.7.29-5_1391_71.npy	0		0425-002434233E-2014.12.7-2_920_70.npy	1
	0648-002219642F-2012.2.10-2_4322_79.npy	0		0134-002815224B-2020.7.29-5_1392_72.npy	0		0425-002434233E-2014.12.7-2_921_71.npy	1
	0648-002219642F-2012.2.10-2_4323_80.npy	0		0134-002815224B-2020.7.29-5_1393_73.npy	0		0425-002434233E-2014.12.7-2_922_72.npy	1
	0648-002219642F-2012.2.10-2_4324_81.npy	0		0134-002815224B-2020.7.29-5_1394_74.npy	0		0425-002434233E-2014.12.7-2_923_73.npy	1
	0668-000281028I-2011.11.18-1_4425_41.npy	0		0134-002815224B-2020.7.29-5_1395_75.npy	1		0425-002434233E-2014.12.7-2_924_74.npy	1
	0668-000281028I-2011.11.18-1_4426_42.npy	0		0134-002815224B-2020.7.29-5_1396_76.npy	1		0425-002434233E-2014.12.7-2_925_75.npy	1
	0668-000281028I-2011.11.18-1_4427_43.npy	0		0134-002815224B-2020.7.29-5_1397_77.npy	1		0425-002434233E-2014.12.7-2_926_76.npy	1
	0668-000281028I-2011.11.18-1_4428_44.npy	0		0136-002807234G-2020.6.9-3_1405_63.npy	0		0425-002434233E-2014.12.7-2_927_77.npy	1
	0668-000281028I-2011.11.18-1_4429_45.npy	0		0136-002807234G-2020.6.9-3_1406_64.npy	0		0426-000466321C-2014.11.12-2_928_65.npy	0
	0668-000281028I-2011.11.18-1_4430_46.npy	0		0136-002807234G-2020.6.9-3_1407_65.npy	0		0426-000466321C-2014.11.12-2_929_66.npy	0
	0673-000547622C-2011.10.17-2_4545_37.npy	0		0136-002807234G-2020.6.9-3_1408_66.npy	0		0426-000466321C-2014.11.12-2_930_67.npy	0
	0673-000547622C-2011.10.17-2_4546_38.npy	0		0136-002807234G-2020.6.9-3_1409_67.npy	0		0426-000466321C-2014.11.12-2_931_68.npy	0
	0673-000547622C-2011.10.17-2_4547_39.npy	0		0136-002807234G-2020.6.9-3_1410_68.npy	0		0427-001577767A-2014.11.18-2_448_62.npy	1
	0673-000547622C-2011.10.17-2_4548_40.npy	0		0136-002807234G-2020.6.9-3_1411_69.npy	0		0427-001577767A-2014.11.18-2_449_63.npy	1
	0676-002195685E-2011.10.15-2_4556_64.npy	0		0136-002807234G-2020.6.9-3_1412_70.npy	0		0427-001577767A-2014.11.18-2_450_64.npy	1
	0676-002195685E-2011.10.15-2_4557_65.npy	0		0136-002807234G-2020.6.9-4_1413_63.npy	0		0427-001577767A-2014.11.18-2_451_65.npy	1
	0680-002191689C-2011.9.15-3_4572_66.npy	0		0136-002807234G-2020.6.9-4_1414_64.npy	0		0427-001577767A-2014.11.18-2_452_66.npy	1
	0680-002191689C-2011.9.15-3_4573_67.npy	0		0136-002807234G-2020.6.9-4_1415_65.npy	0		0427-001577767A-2014.11.18-2_453_67.npy	1
	0680-002191689C-2011.9.15-3_4574_68.npy	0		0136-002807234G-2020.6.9-4_1416_66.npy	0		0427-001577767A-2014.11.18-2_454_68.npy	1
	0680-002191689C-2011.9.15-3_4575_69.npy	0		0136-002807234G-2020.6.9-4_1417_67.npy	0		0427-001577767A-2014.11.18-2_455_69.npy	1
	0680-002191689C-2011.9.15-3_4576_70.npy	1		0136-002807234G-2020.6.9-4_1418_68.npy	0		0427-001577767A-2014.11.18-2_456_70.npy	1
	0680-002191689C-2011.9.15-3_4577_71.npy	1		0136-002807234G-2020.6.9-4_1419_69.npy	0		0427-001577767A-2014.11.18-2_457_71.npy	1
	0680-002191689C-2011.9.15-3_4578_72.npy	1		0136-002807234G-2020.6.9-4_1420_70.npy	0		0427-001577767A-2014.11.18-2_458_72.npy	1
	0680-002191689C-2011.9.15-3_4579_73.npy	1		0137-002790609I-2020.2.17-2_1421_72.npy	0		0428-002431234D-2014.11.17-2_932_65.npy	0
	0680-002191689C-2011.9.15-3_4580_74.npy	1		0137-002790609I-2020.2.17-2_1422_73.npy	0		0428-002431234D-2014.11.17-2_933_66.npy	0
	0687-002175116G-2011.7.12-2_4611_62.npy	1		0137-002790609I-2020.2.17-2_1423_74.npy	0		0428-002431234D-2014.11.17-2_934_67.npy	0
	0687-002175116G-2011.7.12-2_4612_63.npy	0		0137-002790609I-2020.2.17-2_1424_75.npy	0		0428-002431234D-2014.11.17-2_935_68.npy	0
	0687-002175116G-2011.7.12-2_4613_64.npy	0		0137-002790609I-2020.2.17-2_1425_76.npy	0		0428-002431234D-2014.11.17-2_936_69.npy	0
	0687-002175116G-2011.7.12-2_4614_65.npy	0		0137-002790609I-2020.2.17-2_1426_77.npy	0		0428-002431234D-2014.11.17-2_937_70.npy	0
	0689-002178527D-2011.7.27-2_4620_40.npy	0		0137-002790609I-2020.2.17-2_1427_78.npy	0		0428-002431234D-2014.11.17-2_938_71.npy	1
	0689-002178527D-2011.7.27-2_4621_41.npy	0		0137-002790609I-2020.2.26-2_1428_79.npy	0		0428-002431234D-2014.11.17-2_939_72.npy	0
	0689-002178527D-2011.7.27-2_4622_42.npy	0		0137-002790609I-2020.2.26-2_1429_80.npy	0		0429-000632576E-2014.11.11-2_940_73.npy	0
	0689-002178527D-2011.7.27-2_4623_43.npy	0		0137-002790609I-2020.2.26-2_1430_81.npy	0		0429-000632576E-2014.11.11-2_941_74.npy	0
	0689-002178527D-2011.7.27-2_4624_44.npy	0		0137-002790609I-2020.2.26-2_1431_82.npy	1		0429-000632576E-2014.11.11-2_942_75.npy	0
	0689-002178527D-2011.7.27-2_4625_45.npy	0		0137-002790609I-2020.2.26-2_1432_83.npy	1		0429-000632576E-2014.11.11-2_943_76.npy	0
	0695-002168036E-2011.6.14-2_4652_44.npy	0		0137-002790609I-2020.2.26-2_1433_84.npy	1		0429-000632576E-2014.11.11-2_944_77.npy	0
	0695-002168036E-2011.6.14-2_4653_45.npy	0		0137-002790609I-2020.4.27-2_485_69.npy	0		0429-000632576E-2014.11.11-2_945_78.npy	0
	0695-002168036E-2011.6.14-2_4654_46.npy	1		0137-002790609I-2020.4.27-2_486_70.npy	0		0429-000632576E-2014.11.11-2_946_79.npy	1
	0695-002168036E-2011.6.14-2_4655_47.npy	1		0137-002790609I-2020.4.27-2_487_71.npy	0		0429-000632576E-2014.11.11-2_947_80.npy	1
	0703-001696230E-2011.5.7-2_4698_56.npy	0		0137-002790609I-2020.4.27-2_488_72.npy	0		0430-001409217C-2014.11.9-2_948_78.npy	0
	0703-001696230E-2011.5.7-2_4699_57.npy	0		0137-002790609I-2020.4.27-2_489_73.npy	0		0430-001409217C-2014.11.9-2_949_79.npy	0
	0703-001696230E-2011.5.7-2_4700_58.npy	0		0137-002790609I-2020.4.27-2_490_74.npy	0		0430-001409217C-2014.11.9-2_950_80.npy	0
	0703-001696230E-2011.5.7-2_4701_59.npy	0		0137-002790609I-2020.4.27-2_491_75.npy	0		0430-001409217C-2014.11.9-2_951_81.npy	1
	0703-001696230E-2011.5.7-2_4702_60.npy	0		0137-002790609I-2020.4.27-2_492_76.npy	0		0430-001409217C-2014.11.9-2_952_82.npy	1
	0703-001696230E-2011.5.7-2_4703_61.npy	0		0137-002790609I-2020.4.27-2_493_77.npy	0		0430-001409217C-2014.11.9-2_953_83.npy	1
	0703-001696230E-2011.5.7-2_4704_62.npy	1		0138-001930065D-2019.11.26-2_1434_84.npy	0		0430-001409217C-2014.11.9-2_954_84.npy	1
	0703-001696230E-2011.5.7-2_4705_63.npy	0		0138-001930065D-2019.11.26-2_1435_85.npy	0		0431-002414380E-2014.10.15-2_955_58.npy	0
	0713-002144019H-2011.3.1-2_4749_38.npy	0		0138-001930065D-2019.8.20-2_1436_72.npy	0		0431-002414380E-2014.10.15-2_956_59.npy	0
	0713-002144019H-2011.3.1-2_4750_39.npy	0		0138-001930065D-2019.8.20-2_1437_73.npy	0		0431-002414380E-2014.10.15-2_957_60.npy	0
	0713-002144019H-2011.3.1-2_4751_40.npy	0		0138-001930065D-2019.8.20-2_1438_74.npy	0		0431-002414380E-2014.10.15-2_958_61.npy	0
	0713-002144019H-2011.3.1-2_4752_41.npy	0		0138-001930065D-2019.8.20-2_1439_75.npy	0		0431-002414380E-2014.10.15-2_959_62.npy	0
	0713-002144019H-2011.3.1-2_4753_42.npy	0		0139-002700119A-2020.1.22-2_1440_64.npy	1		0431-002414380E-2014.10.15-2_960_63.npy	0
	0718-002134242H-2011.1.4-2_4774_38.npy	0		0139-002700119A-2020.1.22-2_1441_65.npy	1		0431-002414380E-2014.10.15-2_961_64.npy	0
	0718-002134242H-2011.1.4-2_4775_39.npy	0		0139-002700119A-2020.1.22-2_1442_66.npy	1		0432-002425842C-2014.10.21-2_962_56.npy	1
	0718-002134242H-2011.1.4-2_4776_40.npy	0		0139-002700119A-2020.1.22-2_1443_67.npy	1		0432-002425842C-2014.10.21-2_963_57.npy	0
	0721-003059060E-2022.12.6-2_0_63.npy	0		0139-002700119A-2020.1.22-2_1444_68.npy	1		0432-002425842C-2014.10.21-2_964_58.npy	0
	0721-003059060E-2022.12.6-2_1_64.npy	0		0139-002700119A-2020.1.22-2_1445_69.npy	1		0435-000667843J-2014.10.13-2_965_82.npy	0
	0721-003059060E-2022.12.6-2_2_65.npy	0		0139-002700119A-2020.1.22-2_1446_70.npy	1		0435-000667843J-2014.10.13-2_966_83.npy	0
	0721-003059060E-2022.12.6-2_3_66.npy	1		0141-000128363C-2020.10.8-2_1451_146.npy	1		0435-000667843J-2014.10.13-2_967_84.npy	0
	0721-003059060E-2022.12.6-2_4_67.npy	0		0141-000128363C-2020.10.8-2_1452_147.npy	1		0435-000667843J-2014.10.13-2_968_85.npy	0
	0721-003059060E-2022.12.6-2_5_68.npy	0		0141-000128363C-2020.10.8-2_1453_148.npy	1		0435-000667843J-2014.10.13-2_969_86.npy	0
	0735-003037549G-2022.8.29-3_182_138.npy	0		0141-000128363C-2020.10.8-2_1454_149.npy	1		0435-000667843J-2014.10.13-2_970_87.npy	0
	0735-003037549G-2022.8.29-3_183_139.npy	0		0141-000128363C-2020.10.8-2_1455_150.npy	1		0435-000667843J-2014.10.13-2_971_88.npy	0
	0735-003037549G-2022.8.29-3_184_140.npy	0		0141-000128363C-2020.9.11-2_1456_79.npy	1		0435-000667843J-2014.10.13-2_972_89.npy	0
	0735-003037549G-2022.8.29-3_185_141.npy	0		0141-000128363C-2020.9.11-2_1457_80.npy	0		0436-002415472B-2014.10.15-2_973_63.npy	0
	0735-003037549G-2022.8.29-3_186_142.npy	0		0141-000128363C-2020.9.11-2_1458_81.npy	0		0436-002415472B-2014.10.15-2_974_64.npy	0
	0735-003037549G-2022.8.29-3_187_143.npy	0		0141-000128363C-2020.9.11-2_1459_82.npy	0		0436-002415472B-2014.10.15-2_975_65.npy	0
	0735-003037549G-2022.8.29-3_188_144.npy	0		0141-000128363C-2020.9.11-2_1460_83.npy	0		0436-002415472B-2014.10.15-2_976_66.npy	0
	0735-003037549G-2022.8.29-3_189_145.npy	0		0142-000606851F-2020.11.5-3_1461_69.npy	0		0436-002415472B-2014.10.15-2_977_67.npy	0
	0735-003037549G-2022.8.29-3_190_146.npy	0		0142-000606851F-2020.11.5-3_1462_70.npy	0		0436-002415472B-2014.10.15-2_978_68.npy	1
	0735-003037549G-2022.8.29-3_191_147.npy	0		0142-000606851F-2020.11.5-3_1463_71.npy	0		0436-002415472B-2014.10.15-2_979_69.npy	1
	0741-002969878A-2022.1.5-2_233_69.npy	1		0142-000606851F-2020.11.5-3_1464_72.npy	0		0436-002415472B-2014.10.15-2_980_70.npy	1
	0741-002969878A-2022.1.5-2_234_70.npy	1		0142-000606851F-2020.11.5-3_1465_73.npy	0		0436-002415472B-2014.10.15-2_981_71.npy	1
	0741-002969878A-2022.1.5-2_235_71.npy	1		0142-000606851F-2020.11.5-3_1466_74.npy	0		0437-002422607B-2014.9.30-3_982_63.npy	0
	0741-002969878A-2022.1.5-2_236_72.npy	1		0142-000606851F-2020.11.5-4_1467_69.npy	0		0437-002422607B-2014.9.30-3_983_64.npy	1
	0741-002969878A-2022.1.5-2_237_73.npy	1		0142-000606851F-2020.11.5-4_1468_70.npy	0		0437-002422607B-2014.9.30-3_984_65.npy	1
	0741-002969878A-2022.1.5-2_238_74.npy	1		0142-000606851F-2020.11.5-4_1469_71.npy	0		0438-002416949B-2014.9.18-2_985_66.npy	0
	0741-002969878A-2022.1.5-2_239_75.npy	1		0142-000606851F-2020.11.5-4_1470_72.npy	0		0438-002416949B-2014.9.18-2_986_67.npy	0
	0741-002969878A-2022.1.5-2_240_76.npy	0		0142-000606851F-2020.11.5-4_1471_73.npy	0		0438-002416949B-2014.9.18-2_987_68.npy	0
	0741-002969878A-2022.1.5-2_241_77.npy	0		0142-000606851F-2020.11.5-4_1472_74.npy	0		0438-002416949B-2014.9.18-2_988_69.npy	0
	0741-002969878A-2022.1.5-2_242_78.npy	0		0143-002173510E-2020.11.2-3_1473_66.npy	0		0439-002420525C-2014.9.25-3_989_67.npy	0
	0741-002969878A-2022.1.5-2_243_79.npy	0		0143-002173510E-2020.11.2-3_1474_67.npy	0		0439-002420525C-2014.9.25-3_990_68.npy	0
	0741-002969878A-2022.4.1-1_244_68.npy	1		0143-002173510E-2020.11.2-3_1475_68.npy	0		0439-002420525C-2014.9.25-3_991_69.npy	0
	0741-002969878A-2022.4.1-1_245_69.npy	1		0143-002173510E-2020.11.2-3_1476_69.npy	0		0439-002420525C-2014.9.25-3_992_70.npy	0
	0741-002969878A-2022.4.1-1_246_70.npy	1		0143-002173510E-2020.11.2-3_1477_70.npy	0		0439-002420525C-2014.9.25-3_993_71.npy	1
	0741-002969878A-2022.4.1-1_247_71.npy	1		0143-002173510E-2020.11.2-3_1478_71.npy	0		0439-002420525C-2014.9.25-3_994_72.npy	1
	0741-002969878A-2022.4.1-1_248_72.npy	0		0143-002173510E-2020.11.2-4_1479_66.npy	0		0439-002420525C-2014.9.25-3_995_73.npy	1
	0741-002969878A-2022.4.1-1_249_73.npy	0		0143-002173510E-2020.11.2-4_1480_67.npy	0		0440-002419908E-2014.9.26-2_1000_77.npy	0
	0741-002969878A-2022.4.1-1_250_74.npy	0		0143-002173510E-2020.11.2-4_1481_68.npy	0		0440-002419908E-2014.9.26-2_996_73.npy	1
	0741-002969878A-2022.6.28-2_251_69.npy	0		0143-002173510E-2020.11.2-4_1482_69.npy	0		0440-002419908E-2014.9.26-2_997_74.npy	1
	0741-002969878A-2022.6.28-2_252_70.npy	0		0143-002173510E-2020.11.2-4_1483_70.npy	0		0440-002419908E-2014.9.26-2_998_75.npy	1
	0741-002969878A-2022.6.28-2_253_71.npy	0		0143-002173510E-2020.11.2-4_1484_71.npy	0		0440-002419908E-2014.9.26-2_999_76.npy	0
	0741-002969878A-2022.6.28-2_254_72.npy	1		0146-000634107H-2019.11.4-3_1496_85.npy	0		0442-002417359J-2014.9.12-4_1001_113.npy	0
	0741-002969878A-2022.6.28-2_255_73.npy	1		0146-000634107H-2019.11.4-3_1497_86.npy	0		0442-002417359J-2014.9.12-4_1002_114.npy	0
	0741-002969878A-2022.6.28-2_256_74.npy	0		0146-000634107H-2019.11.4-3_1498_87.npy	0		0442-002417359J-2014.9.12-4_1003_115.npy	0
	0741-002969878A-2022.6.28-2_257_75.npy	0		0146-000634107H-2019.11.4-3_1499_88.npy	0		0442-002417359J-2014.9.12-4_1004_116.npy	0
	0741-002969878A-2022.6.9-2_258_67.npy	0		0146-000634107H-2019.11.4-3_1500_89.npy	0		0443-000815075C-2014.9.15-2_1005_61.npy	0
	0741-002969878A-2022.6.9-2_259_68.npy	0		0146-000634107H-2019.11.4-3_1501_90.npy	1		0443-000815075C-2014.9.15-2_1006_62.npy	0
	0741-002969878A-2022.6.9-2_260_69.npy	0		0146-000634107H-2019.11.4-3_1502_91.npy	1		0443-000815075C-2014.9.15-2_1007_63.npy	0
	0741-002969878A-2022.6.9-2_261_70.npy	0		0146-000634107H-2019.11.4-3_1503_92.npy	1		0444-000987958H-2014.9.12-2_1008_60.npy	0
	0741-002969878A-2022.6.9-2_262_71.npy	0		0146-000634107H-2019.11.4-3_1504_93.npy	1		0444-000987958H-2014.9.12-2_1009_61.npy	0
	0741-002969878A-2022.6.9-2_263_72.npy	0		0146-000634107H-2019.11.4-3_1505_94.npy	1		0444-000987958H-2014.9.12-2_1010_62.npy	0
	0741-002969878A-2022.6.9-2_264_73.npy	0		0146-000634107H-2019.11.4-3_1506_95.npy	1		0444-000987958H-2014.9.12-2_1011_63.npy	0
	0744-000957974C-2022.6.8-2_277_67.npy	0		0146-000634107H-2019.11.4-4_1507_85.npy	0		0444-000987958H-2014.9.12-2_1012_64.npy	1
	0744-000957974C-2022.6.8-2_278_68.npy	0		0146-000634107H-2019.11.4-4_1508_86.npy	0		0444-000987958H-2014.9.12-2_1013_65.npy	1
	0744-000957974C-2022.6.8-2_279_69.npy	0		0146-000634107H-2019.11.4-4_1509_87.npy	0		0444-000987958H-2014.9.12-2_1014_66.npy	0
	0744-000957974C-2022.6.8-2_280_70.npy	0		0146-000634107H-2019.11.4-4_1510_88.npy	0		0444-000987958H-2014.9.12-2_1015_67.npy	1
	0744-000957974C-2022.6.8-2_281_71.npy	0		0146-000634107H-2019.11.4-4_1511_89.npy	0		0444-000987958H-2014.9.12-2_1016_68.npy	1
	0744-000957974C-2022.6.8-2_282_72.npy	0		0146-000634107H-2019.11.4-4_1512_90.npy	1		0445-002412742C-2014.8.21-2_459_72.npy	0
	0744-000957974C-2022.6.8-2_283_73.npy	0		0146-000634107H-2019.11.4-4_1513_91.npy	1		0445-002412742C-2014.8.21-2_460_73.npy	0
	0749-002990488J-2021.12.11-3_350_64.npy	0		0146-000634107H-2019.11.4-4_1514_92.npy	1		0446-002413016D-2014.8.21-2_1017_61.npy	0
	0749-002990488J-2021.12.11-3_351_65.npy	0		0146-000634107H-2019.11.4-4_1515_93.npy	1		0446-002413016D-2014.8.21-2_1018_62.npy	0
	0749-002990488J-2021.12.11-3_352_66.npy	0		0146-000634107H-2019.11.4-4_1516_94.npy	1		0446-002413016D-2014.8.21-2_1019_63.npy	0
	0749-002990488J-2021.12.11-3_353_67.npy	0		0146-000634107H-2019.11.4-4_1517_95.npy	1		0446-002413016D-2014.8.21-2_1020_64.npy	0
	0749-002990488J-2021.12.11-3_354_68.npy	0		0147-002126958J-2019.12.5-3_0_68.npy	0		0447-002409632A-2014.8.13-2_1021_66.npy	0
	0749-002990488J-2021.12.11-3_355_69.npy	0		0147-002126958J-2019.12.5-3_1_69.npy	0		0447-002409632A-2014.8.13-2_1022_67.npy	0
	0749-002990488J-2021.12.11-3_356_70.npy	0		0147-002126958J-2019.12.5-3_2_70.npy	0		0447-002409632A-2014.8.13-2_1023_68.npy	0
	0749-002990488J-2021.12.11-3_357_71.npy	0		0147-002126958J-2019.12.5-4_1518_5.npy	0		0447-002409632A-2014.8.13-2_1024_69.npy	0
	0749-002990488J-2021.12.11-3_358_72.npy	0		0147-002126958J-2019.12.5-4_1519_6.npy	0		0447-002409632A-2014.8.13-2_1025_70.npy	0
	0749-002990488J-2021.12.11-3_359_73.npy	0		0147-002126958J-2019.12.5-4_1520_7.npy	0		0448-001328154E-2014.8.13-2_1026_61.npy	1
	0749-002990488J-2021.12.11-3_360_74.npy	0		0147-002126958J-2019.12.5-4_1521_8.npy	0		0448-001328154E-2014.8.13-2_1027_62.npy	1
	0749-002990488J-2021.12.11-3_361_75.npy	0		0148-002764800G-2019.11.11-2_1522_74.npy	0		0448-001328154E-2014.8.13-2_1028_63.npy	1
	0749-002990488J-2022.4.12-2_503_53.npy	1		0148-002764800G-2019.11.11-2_1523_75.npy	0		0448-001328154E-2014.8.13-2_1029_64.npy	1
	0749-002990488J-2022.4.12-2_504_54.npy	1		0148-002764800G-2019.11.11-2_1524_76.npy	0		0448-001328154E-2014.8.13-2_1030_65.npy	1
	0749-002990488J-2022.4.12-2_505_55.npy	1		0148-002764800G-2019.11.11-2_1525_77.npy	0		0449-002403560H-2014.8.12-2_1031_67.npy	0
	0749-002990488J-2022.4.12-2_506_56.npy	1		0148-002764800G-2019.11.11-2_1526_78.npy	1		0449-002403560H-2014.8.12-2_1032_68.npy	0
	0749-002990488J-2022.4.12-2_507_57.npy	1		0148-002764800G-2019.7.5-2_1527_76.npy	0		0449-002403560H-2014.8.12-2_1033_69.npy	0
	0749-002990488J-2022.4.12-2_508_58.npy	1		0148-002764800G-2019.7.5-2_1528_77.npy	0		0449-002403560H-2014.8.12-2_1034_70.npy	0
	0749-002990488J-2022.4.12-2_509_59.npy	1		0148-002764800G-2019.7.5-2_1529_78.npy	0		0449-002403560H-2014.8.12-2_1035_71.npy	0
	0749-002990488J-2022.4.12-2_510_60.npy	1		0148-002764800G-2019.7.5-2_1530_79.npy	0		0449-002403560H-2014.8.12-2_1036_72.npy	0
	0749-002990488J-2022.4.12-2_511_61.npy	1		0148-002764800G-2019.7.5-2_1531_80.npy	1		0449-002403560H-2014.8.12-2_1037_73.npy	0
	0750-000276388E-2022.4.19-2_362_68.npy	0		0148-002764800G-2019.7.5-2_1532_81.npy	1		0450-000507581A-2014.7.28-2_1038_58.npy	0
	0750-000276388E-2022.4.19-2_363_69.npy	0		0150-002755619A-2019.7.15-2_1543_61.npy	0		0450-000507581A-2014.7.28-2_1039_59.npy	0
	0750-000276388E-2022.4.19-2_364_70.npy	0		0150-002755619A-2019.7.15-2_1544_62.npy	0		0450-000507581A-2014.7.28-2_1040_60.npy	0
	0751-000377892F-2022.5.3-2_365_65.npy	0		0150-002755619A-2019.7.15-2_1545_63.npy	1		0450-000507581A-2014.7.28-2_1041_61.npy	0
	0751-000377892F-2022.5.3-2_366_66.npy	0		0150-002755619A-2019.7.15-2_1546_64.npy	1		0450-000507581A-2014.7.28-2_1042_62.npy	0
	0751-000377892F-2022.5.3-2_367_67.npy	0		0150-002755619A-2019.7.15-2_1547_65.npy	1		0451-001016010I-2014.7.27-2_1043_66.npy	0
	0751-000377892F-2022.5.3-2_368_68.npy	0		0150-002755619A-2019.7.15-2_1548_66.npy	1		0451-001016010I-2014.7.27-2_1044_67.npy	0
	0751-000377892F-2022.5.3-2_369_69.npy	0		0150-002755619A-2019.7.15-2_1549_67.npy	1		0452-002403662C-2014.7.10-3_1045_63.npy	0
	0755-002462011J-2022.4.13-2_389_63.npy	0		0150-002755619A-2019.7.15-2_1550_68.npy	1		0452-002403662C-2014.7.10-3_1046_64.npy	0
	0755-002462011J-2022.4.13-2_390_64.npy	0		0150-002755619A-2019.7.15-2_1551_69.npy	1		0452-002403662C-2014.7.10-3_1047_65.npy	0
	0755-002462011J-2022.4.13-2_391_65.npy	1		0150-002755619A-2019.7.15-2_1552_70.npy	1		0452-002403662C-2014.7.10-3_1048_66.npy	0
	0755-002462011J-2022.4.13-2_392_66.npy	1		0150-002755619A-2019.7.15-2_1553_71.npy	1		0452-002403662C-2014.7.10-3_1049_67.npy	0
	0755-002462011J-2022.4.13-2_393_67.npy	1		0150-002755619A-2019.7.2-3_1554_74.npy	0		0452-002403662C-2014.7.10-3_1050_68.npy	1
	0755-002462011J-2022.4.13-2_394_68.npy	0		0150-002755619A-2019.7.2-3_1555_75.npy	0		0452-002403662C-2014.7.10-3_1051_69.npy	1
	0755-002462011J-2022.4.13-2_395_69.npy	0		0150-002755619A-2019.7.2-3_1556_76.npy	1		0452-002403662C-2014.7.10-3_1052_70.npy	1
	0758-002997311D-2022.4.13-2_442_59.npy	0		0150-002755619A-2019.7.2-3_1557_77.npy	1		0452-002403662C-2014.7.10-3_1053_71.npy	1
	0758-002997311D-2022.4.13-2_443_60.npy	0		0150-002755619A-2019.7.2-3_1558_78.npy	1		0452-002403662C-2014.7.10-3_1054_72.npy	1
	0758-002997311D-2022.4.13-2_444_61.npy	0		0150-002755619A-2019.7.2-3_1559_79.npy	1		0452-002403662C-2014.7.10-3_1055_73.npy	1
	0758-002997311D-2022.4.13-2_445_62.npy	0		0150-002755619A-2019.7.2-3_1560_80.npy	1		0453-000064192J-2013.9.16-4_1056_76.npy	0
	0758-002997311D-2022.4.13-2_446_63.npy	0		0150-002755619A-2019.7.2-3_1561_81.npy	1		0453-000064192J-2013.9.16-4_1057_77.npy	0
	0758-002997311D-2022.4.13-2_447_64.npy	0		0150-002755619A-2019.7.2-4_1562_74.npy	0		0453-000064192J-2013.9.16-4_1058_78.npy	0
	0758-002997311D-2022.4.13-2_448_65.npy	1		0150-002755619A-2019.7.2-4_1563_75.npy	0		0453-000064192J-2013.9.16-4_1059_79.npy	0
	0758-002997311D-2022.4.13-2_449_66.npy	1		0150-002755619A-2019.7.2-4_1564_76.npy	1		0453-000064192J-2013.9.16-4_1060_80.npy	0
	0758-002997311D-2022.4.13-2_450_67.npy	1		0150-002755619A-2019.7.2-4_1565_77.npy	1		0454-001023410D-2014.7.7-2_1061_65.npy	0
	0758-002997311D-2022.4.13-2_451_68.npy	1		0150-002755619A-2019.7.2-4_1566_78.npy	1		0454-001023410D-2014.7.7-2_1062_66.npy	0
	0758-002997311D-2022.4.13-2_452_69.npy	1		0150-002755619A-2019.7.2-4_1567_79.npy	1		0454-001023410D-2014.7.7-2_1063_67.npy	0
	0758-002997311D-2022.4.13-2_453_70.npy	1		0150-002755619A-2019.7.2-4_1568_80.npy	1		0454-001023410D-2014.7.7-2_1064_68.npy	0
	0758-002997311D-2022.4.13-2_454_71.npy	1		0150-002755619A-2019.7.2-4_1569_81.npy	1		0454-001023410D-2014.7.7-2_1065_69.npy	0
	0758-002997311D-2022.4.13-2_455_72.npy	1		0152-002763552F-2019.8.20-3_1578_102.npy	0		0454-001023410D-2014.7.7-2_1066_70.npy	0
	0758-002997311D-2022.4.13-2_456_73.npy	1		0152-002763552F-2019.8.20-3_1579_103.npy	0		0454-001023410D-2014.7.7-2_1067_71.npy	0
	0758-002997311D-2022.4.13-2_457_74.npy	1		0152-002763552F-2019.8.20-3_1580_104.npy	1		0454-001023410D-2014.7.7-2_1068_72.npy	0
	0758-002997311D-2022.4.13-2_458_75.npy	1		0152-002763552F-2019.8.20-3_1581_105.npy	1		0454-001023410D-2014.7.7-2_1069_73.npy	0
	0758-002997311D-2022.4.13-2_459_76.npy	0		0152-002763552F-2019.8.20-3_1582_106.npy	1		0454-001023410D-2014.7.7-2_1070_74.npy	0
	0758-002997311D-2022.4.13-2_460_77.npy	0		0153-001342612F-2019.5.14-2_1583_70.npy	0		0455-000365369I-2014.6.26-2_1071_66.npy	0
	0764-001926284B-2022.1.17-3_632_132.npy	0		0153-001342612F-2019.5.14-2_1584_71.npy	1		0455-000365369I-2014.6.26-2_1072_67.npy	0
	0764-001926284B-2022.1.17-3_633_133.npy	0		0153-001342612F-2019.5.14-2_1585_72.npy	1		0455-000365369I-2014.6.26-2_1073_68.npy	0
	0764-001926284B-2022.1.17-3_634_134.npy	0		0153-001342612F-2019.5.14-2_1586_73.npy	1		0455-000365369I-2014.6.26-2_1074_69.npy	1
	0764-001926284B-2022.1.17-3_635_135.npy	1		0153-001342612F-2019.5.14-2_1587_74.npy	1		0455-000365369I-2014.6.26-2_1075_70.npy	1
	0764-001926284B-2022.1.17-3_636_136.npy	1		0153-001342612F-2019.5.14-2_1588_75.npy	1		0455-000365369I-2014.6.26-2_1076_71.npy	1
	0764-001926284B-2022.1.17-3_637_137.npy	1		0153-001342612F-2019.5.14-2_1589_76.npy	1		0455-000365369I-2014.6.26-2_1077_72.npy	0
	0764-001926284B-2022.1.17-3_638_138.npy	1		0154-002739604J-2019.4.23-2_1590_61.npy	0		0457-002399997F-2014.6.29-2_1078_69.npy	0
	0764-001926284B-2022.1.17-3_639_139.npy	1		0154-002739604J-2019.4.23-2_1591_62.npy	0		0457-002399997F-2014.6.29-2_1079_70.npy	0
	0764-001926284B-2022.1.17-3_640_140.npy	1		0154-002739604J-2019.4.23-2_1592_63.npy	0		0457-002399997F-2014.6.29-2_1080_71.npy	0
	0764-001926284B-2022.1.17-3_641_141.npy	1		0154-002739604J-2019.4.23-2_1593_64.npy	0		0457-002399997F-2014.6.29-2_1081_72.npy	0
	0764-001926284B-2022.1.17-3_642_142.npy	1		0154-002739604J-2019.4.23-2_1594_65.npy	0		0457-002399997F-2014.6.29-2_1082_73.npy	0
	0764-001926284B-2022.1.17-3_643_143.npy	1		0154-002739604J-2019.4.23-2_1595_66.npy	1		0457-002399997F-2014.6.29-2_1083_74.npy	0
	0764-001926284B-2022.1.17-3_644_144.npy	1		0154-002739604J-2019.4.23-2_1596_67.npy	1		0457-002399997F-2014.6.29-2_1084_75.npy	0
	0764-001926284B-2022.1.17-3_645_145.npy	1		0154-002739604J-2019.4.23-2_1597_68.npy	1		0458-000240621F-2014.4.24-3_1085_66.npy	0
	0764-001926284B-2022.1.17-3_646_146.npy	1		0154-002739604J-2019.4.23-2_1598_69.npy	1		0458-000240621F-2014.4.24-3_1086_67.npy	0
	0764-001926284B-2022.1.17-3_647_147.npy	1		0154-002739604J-2019.4.23-2_1599_70.npy	1		0458-000240621F-2014.4.24-3_1087_68.npy	0
	0764-001926284B-2022.3.17-2_648_64.npy	0		0154-002739604J-2019.4.23-2_1600_71.npy	1		0458-000240621F-2014.4.24-3_1088_69.npy	0
	0764-001926284B-2022.3.17-2_649_65.npy	0		0154-002739604J-2019.4.23-2_1601_72.npy	1		0459-002394703H-2014.6.10-2_1089_64.npy	0
	0764-001926284B-2022.3.17-2_650_66.npy	0		0154-002739604J-2019.4.23-2_1602_73.npy	1		0459-002394703H-2014.6.10-2_1090_65.npy	0
	0764-001926284B-2022.3.17-2_651_67.npy	1		0155-001013438A-2018.6.25-4_1603_84.npy	0		0459-002394703H-2014.6.10-2_1091_66.npy	0
	0764-001926284B-2022.3.17-2_652_68.npy	1		0155-001013438A-2018.6.25-4_1604_85.npy	0		0459-002394703H-2014.6.10-2_1092_67.npy	0
	0764-001926284B-2022.3.17-2_653_69.npy	1		0155-001013438A-2018.6.25-4_1605_86.npy	0		0459-002394703H-2014.6.10-2_1093_68.npy	0
	0764-001926284B-2022.3.17-2_654_70.npy	1		0155-001013438A-2018.6.25-4_1606_87.npy	0		0459-002394703H-2014.6.10-2_1094_69.npy	0
	0764-001926284B-2022.3.17-2_655_71.npy	1		0157-002724265F-2019.1.10-2_1617_73.npy	1		0459-002394703H-2014.6.10-2_1095_70.npy	0
	0783-002215746G-2022.11.3-3_1019_80.npy	0		0157-002724265F-2019.1.10-2_1618_74.npy	1		0460-000238841C-2014.6.10-2_1096_67.npy	1
	0783-002215746G-2022.11.3-3_1020_81.npy	0		0157-002724265F-2019.1.10-2_1619_75.npy	1		0460-000238841C-2014.6.10-2_1097_68.npy	1
	0783-002215746G-2022.11.3-3_1021_82.npy	1		0157-002724265F-2019.1.10-2_1620_76.npy	1		0460-000238841C-2014.6.10-2_1098_69.npy	1
	0783-002215746G-2022.11.3-3_1022_83.npy	0		0157-002724265F-2019.1.10-2_1621_77.npy	1		0460-000238841C-2014.6.10-2_1099_70.npy	1
	0783-002215746G-2022.11.3-3_1023_84.npy	0		0157-002724265F-2019.1.10-2_1622_78.npy	1		0460-000238841C-2014.6.10-2_1100_71.npy	1
	0783-002215746G-2022.11.3-3_1024_85.npy	0		0157-002724265F-2019.1.10-2_1623_79.npy	1		0460-000238841C-2014.6.10-2_1101_72.npy	1
	0785-003063390A-2022.12.27-3_1030_70.npy	0		0157-002724265F-2019.1.10-2_1624_80.npy	1		0460-000238841C-2014.6.10-2_1102_73.npy	1
	0785-003063390A-2022.12.27-3_1031_71.npy	0		0157-002724265F-2019.1.8-5_3123_111.npy	1		0460-000238841C-2014.6.10-2_1103_74.npy	1
	0785-003063390A-2022.12.27-3_1032_72.npy	0		0157-002724265F-2019.1.8-5_3124_112.npy	1		0460-000238841C-2014.6.10-2_1104_75.npy	1
	0785-003063390A-2022.12.27-3_1033_73.npy	1		0157-002724265F-2019.1.8-5_3125_113.npy	1		0462-002397507H-2014.6.17-2_461_70.npy	1
	0785-003063390A-2022.12.27-3_1034_74.npy	1		0157-002724265F-2019.1.8-5_3126_114.npy	1		0462-002397507H-2014.6.17-2_462_71.npy	1
	0785-003063390A-2022.12.27-3_1035_75.npy	1		0157-002724265F-2019.1.8-5_3127_115.npy	1		0462-002397507H-2014.6.17-2_463_72.npy	1
	0785-003063390A-2022.12.27-3_1036_76.npy	1		0157-002724265F-2019.1.8-5_3128_116.npy	1		0462-002397507H-2014.6.17-2_464_73.npy	1
	0785-003063390A-2022.12.27-3_1037_77.npy	1		0157-002724265F-2019.1.8-5_3129_117.npy	1		0462-002397507H-2014.6.17-2_465_74.npy	1
	0785-003063390A-2022.12.27-3_1038_78.npy	1		0157-002724265F-2019.1.8-5_3130_118.npy	1		0462-002397507H-2014.6.17-2_466_75.npy	0
	0785-003063390A-2022.12.27-3_1039_79.npy	1		0159-002783985G-2019.12.26-3_1635_70.npy	0		0463-001101067G-2014.5.26-2_1105_71.npy	0
	0785-003063390A-2022.12.27-3_1040_80.npy	1		0159-002783985G-2019.12.26-3_1636_71.npy	0		0463-001101067G-2014.5.26-2_1106_72.npy	0
	0785-003063390A-2022.12.27-3_1041_81.npy	1		0159-002783985G-2019.12.26-3_1637_72.npy	0		0463-001101067G-2014.5.26-2_1107_73.npy	0
	0785-003063390A-2022.12.27-3_1042_82.npy	1		0159-002783985G-2019.12.26-3_1638_73.npy	0		0463-001101067G-2014.5.26-2_1108_74.npy	0
	0785-003063390A-2022.12.27-3_1043_83.npy	1		0162-002753069E-2019.5.30-3_1654_55.npy	0		0463-001101067G-2014.5.26-2_1109_75.npy	0
	0785-003063390A-2023.1.3-3_1044_168.npy	1		0162-002753069E-2019.5.30-3_1655_56.npy	0		0463-001101067G-2014.5.26-2_1110_76.npy	0
	0785-003063390A-2023.1.3-3_1045_150.npy	0		0162-002753069E-2019.5.30-3_1656_57.npy	0		0463-001101067G-2014.5.26-2_1111_77.npy	0
	0785-003063390A-2023.1.3-3_1046_151.npy	0		0162-002753069E-2019.5.30-3_1657_58.npy	0		0464-002388326D-2014.5.14-4_1112_111.npy	1
	0785-003063390A-2023.1.3-3_1047_152.npy	0		0162-002753069E-2019.5.30-3_1658_59.npy	0		0464-002388326D-2014.5.14-4_1113_112.npy	1
	0785-003063390A-2023.1.3-3_1048_153.npy	0		0163-002740769I-2019.4.25-2_1659_72.npy	0		0464-002388326D-2014.5.14-4_1114_113.npy	1
	0785-003063390A-2023.1.3-3_1049_154.npy	0		0163-002740769I-2019.4.25-2_1660_73.npy	0		0464-002388326D-2014.5.14-4_1115_114.npy	1
	0785-003063390A-2023.1.3-3_1050_155.npy	0		0163-002740769I-2019.4.25-2_1661_74.npy	0		0464-002388326D-2014.5.14-4_1116_115.npy	1
	0785-003063390A-2023.1.3-3_1051_156.npy	0		0163-002740769I-2019.4.25-2_1662_75.npy	0		0465-002391832D-2014.5.20-3_1117_70.npy	0
	0785-003063390A-2023.1.3-3_1052_157.npy	0		0163-002740769I-2019.4.25-2_1663_76.npy	0		0465-002391832D-2014.5.20-3_1118_71.npy	0
	0785-003063390A-2023.1.3-3_1053_158.npy	0		0163-002740769I-2019.4.25-2_1664_77.npy	0		0465-002391832D-2014.5.20-3_1119_72.npy	0
	0785-003063390A-2023.1.3-3_1054_159.npy	0		0163-002740769I-2019.4.25-2_1665_78.npy	0		0465-002391832D-2014.5.20-3_1120_73.npy	0
	0785-003063390A-2023.1.3-3_1055_160.npy	1		0164-002640337C-2019.2.20-3_1666_66.npy	0		0465-002391832D-2014.5.20-3_1121_74.npy	0
	0785-003063390A-2023.1.3-3_1056_161.npy	1		0164-002640337C-2019.2.20-3_1667_67.npy	0		0465-002391832D-2014.5.20-3_1122_75.npy	0
	0785-003063390A-2023.1.3-3_1057_162.npy	1		0164-002640337C-2019.2.20-3_1668_68.npy	0		0466-001262913J-2014.5.18-2_1123_62.npy	0
	0785-003063390A-2023.1.3-3_1058_163.npy	1		0164-002640337C-2019.2.20-3_1669_69.npy	1		0466-001262913J-2014.5.18-2_1124_63.npy	0
	0785-003063390A-2023.1.3-3_1059_164.npy	1		0164-002640337C-2019.2.20-3_1670_70.npy	0		0466-001262913J-2014.5.18-2_1125_64.npy	0
	0785-003063390A-2023.1.3-3_1060_165.npy	1		0164-002640337C-2019.2.20-3_1671_71.npy	0		0466-001262913J-2014.5.18-2_1126_65.npy	0
	0785-003063390A-2023.1.3-3_1061_166.npy	1		0164-002640337C-2019.2.20-3_1672_72.npy	0		0466-001262913J-2014.5.18-2_1127_66.npy	0
	0785-003063390A-2023.1.3-3_1062_167.npy	1		0166-000896557J-2019.4.17-2_1677_72.npy	1		0467-001417896C-2014.4.7-2_1128_72.npy	0
	0785-003063390A-2023.1.3-3_1063_169.npy	1		0166-000896557J-2019.4.17-2_1678_73.npy	1		0467-001417896C-2014.4.7-2_1129_73.npy	0
	0785-003063390A-2023.1.3-3_1064_170.npy	1		0166-000896557J-2019.4.17-2_1679_74.npy	0		0467-001417896C-2014.4.7-2_1130_74.npy	1
	0785-003063390A-2023.1.3-3_1065_171.npy	1		0166-000896557J-2019.4.17-2_1680_75.npy	1		0467-001417896C-2014.4.7-2_1131_75.npy	1
	0785-003063390A-2023.1.3-3_1066_172.npy	1		0166-000896557J-2019.4.17-2_1681_76.npy	0		0467-001417896C-2014.4.7-2_1132_76.npy	1
	0785-003063390A-2023.1.3-3_1067_173.npy	1		0166-000896557J-2019.4.17-2_1682_77.npy	1		0467-001417896C-2014.4.7-2_1133_77.npy	1
	0785-003063390A-2023.1.3-3_1068_174.npy	1		0166-000896557J-2019.4.17-2_1683_78.npy	1		0467-001417896C-2014.4.7-2_1134_78.npy	1
	0785-003063390A-2023.1.3-3_1069_175.npy	1		0166-000896557J-2019.4.17-2_1684_79.npy	1		0467-001417896C-2014.4.7-2_1135_79.npy	1
	0785-003063390A-2023.1.3-3_1070_176.npy	1		0166-000896557J-2019.6.28-2_1685_64.npy	1		0468-002351488H-2014.4.9-2_1136_64.npy	1
	0785-003063390A-2023.1.3-3_1071_177.npy	1		0166-000896557J-2019.6.28-2_1686_65.npy	1		0468-002351488H-2014.4.9-2_1137_65.npy	1
	0785-003063390A-2023.1.3-3_1072_178.npy	1		0166-000896557J-2019.6.28-2_1687_66.npy	1		0468-002351488H-2014.4.9-2_1138_66.npy	1
	0785-003063390A-2023.1.3-3_1073_179.npy	1		0166-000896557J-2019.6.28-2_1688_67.npy	0		0469-000543197A-2014.4.15-2_1139_65.npy	1
	0785-003063390A-2023.1.3-3_1074_180.npy	1		0166-000896557J-2019.6.28-2_1689_68.npy	1		0469-000543197A-2014.4.15-2_1140_66.npy	1
	0788-002594284B-2023.1.11-2_1102_84.npy	0		0171-002757110E-2019.8.7-2_1726_68.npy	0		0469-000543197A-2014.4.15-2_1141_67.npy	1
	0788-002594284B-2023.1.11-2_1103_85.npy	0		0171-002757110E-2019.8.7-2_1727_69.npy	0		0469-000543197A-2014.4.15-2_1142_68.npy	1
	0788-002594284B-2023.1.11-2_1104_86.npy	0		0171-002757110E-2019.8.7-2_1728_70.npy	0		0470-001233876A-2014.4.13-2_1143_83.npy	0
	0788-002594284B-2023.1.11-2_1105_87.npy	0		0171-002757110E-2019.8.7-2_1729_71.npy	0		0470-001233876A-2014.4.13-2_1144_84.npy	0
	0788-002594284B-2023.1.11-2_1106_88.npy	0		0171-002757110E-2019.8.7-2_1730_72.npy	0		0470-001233876A-2014.4.13-2_1145_85.npy	0
	0788-002594284B-2023.2.2-3_1107_141.npy	0		0171-002757110E-2019.8.7-2_1731_73.npy	0		0470-001233876A-2014.4.13-2_1146_86.npy	0
	0788-002594284B-2023.2.2-3_1108_142.npy	0		0171-002757110E-2019.8.7-2_1732_74.npy	0		0470-001233876A-2014.4.13-2_1147_87.npy	0
	0788-002594284B-2023.2.2-3_1109_143.npy	0		0171-002757110E-2019.8.7-2_1733_75.npy	0		0470-001233876A-2014.4.13-2_1148_88.npy	0
	0788-002594284B-2023.2.2-3_1110_144.npy	0		0172-001924151B-2019.6.19-2_1734_55.npy	1		0471-002375856H-2014.3.26-2_1149_71.npy	1
	0788-002594284B-2023.2.2-3_1111_145.npy	0		0172-001924151B-2019.6.19-2_1735_56.npy	1		0471-002375856H-2014.3.26-2_1150_72.npy	1
	0788-002594284B-2023.2.2-3_1112_146.npy	0		0172-001924151B-2019.6.19-2_1736_57.npy	1		0472-001926201C-2014.3.20-2_1151_58.npy	0
	0788-002594284B-2023.2.2-3_1113_147.npy	0		0172-001924151B-2019.6.19-2_1737_58.npy	1		0472-001926201C-2014.3.20-2_1152_59.npy	0
	0795-002887671D-2022.12.7-3_1191_115.npy	0		0172-001924151B-2019.6.19-2_1738_59.npy	1		0472-001926201C-2014.3.20-2_1153_60.npy	0
	0795-002887671D-2022.12.7-3_1192_116.npy	0		0172-001924151B-2019.6.19-2_1739_60.npy	1		0472-001926201C-2014.3.20-2_1154_61.npy	0
	0795-002887671D-2022.12.7-3_1193_117.npy	0		0172-001924151B-2019.6.4-2_1740_62.npy	1		0472-001926201C-2014.3.20-2_1155_62.npy	0
	0795-002887671D-2022.12.7-3_1194_118.npy	0		0172-001924151B-2019.6.4-2_1741_63.npy	1		0472-001926201C-2014.3.20-2_1156_63.npy	0
	0795-002887671D-2022.12.7-3_1195_119.npy	0		0172-001924151B-2019.6.4-2_1742_64.npy	1		0472-001926201C-2014.3.20-2_1157_64.npy	0
	0795-002887671D-2022.12.7-3_1196_120.npy	0		0172-001924151B-2019.6.4-2_1743_65.npy	1		0472-001926201C-2014.3.20-2_1158_65.npy	0
	0795-002887671D-2022.12.7-3_1197_121.npy	0		0172-001924151B-2019.6.4-2_1744_66.npy	1		0472-001926201C-2014.3.20-2_1159_66.npy	0
	0795-002887671D-2022.12.7-3_1198_122.npy	0		0172-001924151B-2019.6.4-2_1745_67.npy	1		0473-002377400H-2014.3.18-2_1160_58.npy	0
	0795-002887671D-2022.12.7-3_1199_123.npy	0		0172-001924151B-2019.6.4-2_1746_68.npy	1		0473-002377400H-2014.3.18-2_1161_59.npy	0
	0795-002887671D-2022.12.7-3_1200_124.npy	0		0172-001924151B-2019.6.4-2_1747_69.npy	1		0473-002377400H-2014.3.18-2_1162_60.npy	0
	0795-002887671D-2022.12.7-3_1201_125.npy	0		0172-001924151B-2019.6.4-2_1748_70.npy	1		0473-002377400H-2014.3.18-2_1163_61.npy	0
	0795-002887671D-2022.12.7-3_1202_126.npy	0		0174-000488781E-2019.12.30-2_1762_65.npy	1		0473-002377400H-2014.3.18-2_1164_62.npy	0
	0795-002887671D-2022.12.7-3_1203_127.npy	0		0174-000488781E-2019.12.30-2_1763_66.npy	1		0474-002306727I-2014.3.5-2_1165_70.npy	0
	0795-002887671D-2022.12.7-3_1204_128.npy	0		0174-000488781E-2019.12.30-2_1764_67.npy	1		0474-002306727I-2014.3.5-2_1166_71.npy	0
	0795-002887671D-2022.12.7-3_1205_129.npy	0		0174-000488781E-2019.7.24-2_1765_65.npy	1		0474-002306727I-2014.3.5-2_1167_72.npy	0
	0804-003052900B-2022.11.2-2_1363_70.npy	0		0174-000488781E-2019.7.24-2_1766_66.npy	0		0475-001059852E-2014.3.4-2_1168_61.npy	0
	0804-003052900B-2022.11.2-2_1364_71.npy	0		0174-000488781E-2019.7.24-2_1767_67.npy	0		0475-001059852E-2014.3.4-2_1169_62.npy	0
	0804-003052900B-2022.11.2-2_1365_72.npy	0		0174-000488781E-2019.7.24-2_1768_68.npy	1		0475-001059852E-2014.3.4-2_1170_63.npy	0
	0804-003052900B-2022.11.2-2_1366_73.npy	0		0175-002774059G-2019.10.31-2_1769_59.npy	1		0475-001059852E-2014.3.4-2_1171_64.npy	0
	0804-003052900B-2022.11.2-2_1367_74.npy	0		0175-002774059G-2019.10.31-2_1770_60.npy	1		0475-001059852E-2014.3.4-2_1172_65.npy	0
	0804-003052900B-2022.11.2-2_1368_75.npy	0		0175-002774059G-2019.10.31-2_1771_61.npy	1		0476-002369750J-2014.2.13-2_1173_65.npy	1
	0804-003052900B-2022.11.2-2_1369_76.npy	1		0175-002774059G-2019.10.31-2_1772_62.npy	1		0476-002369750J-2014.2.13-2_1174_66.npy	1
	0804-003052900B-2022.11.2-2_1370_77.npy	0		0175-002774059G-2019.10.31-2_1773_63.npy	1		0476-002369750J-2014.2.13-2_1175_67.npy	1
	0804-003052900B-2022.11.2-2_1371_78.npy	0		0175-002774059G-2019.10.31-2_1774_64.npy	1		0476-002369750J-2014.2.13-2_1176_68.npy	0
	0804-003052900B-2022.11.3-3_1372_125.npy	0		0175-002774059G-2019.10.31-2_1775_65.npy	1		0477-002370928G-2014.1.29-3_467_62.npy	0
	0804-003052900B-2022.11.3-3_1373_126.npy	0		0175-002774059G-2019.10.31-2_1776_66.npy	1		0477-002370928G-2014.1.29-3_468_63.npy	0
	0804-003052900B-2022.11.3-3_1374_127.npy	0		0175-002774059G-2019.10.31-2_1777_67.npy	1		0477-002370928G-2014.1.29-3_469_64.npy	0
	0804-003052900B-2022.11.3-3_1375_128.npy	0		0175-002774059G-2019.10.31-2_1778_68.npy	1		0478-000903733G-2014.2.7-2_1177_72.npy	0
	0804-003052900B-2022.11.3-3_1376_129.npy	1		0176-002774167J-2019.10.30-2_1779_69.npy	0		0478-000903733G-2014.2.7-2_1178_73.npy	0
	0804-003052900B-2022.11.3-3_1377_130.npy	1		0176-002774167J-2019.10.30-2_1780_70.npy	0		0478-000903733G-2014.2.7-2_1179_74.npy	0
	0804-003052900B-2022.11.3-3_1378_131.npy	1		0176-002774167J-2019.10.30-2_1781_71.npy	0		0478-000903733G-2014.2.7-2_1180_75.npy	0
	0804-003052900B-2022.11.3-3_1379_132.npy	1		0176-002774167J-2019.10.30-2_1782_72.npy	1		0478-000903733G-2014.2.7-2_1181_76.npy	0
	0804-003052900B-2022.11.3-3_1380_133.npy	1		0176-002774167J-2019.10.30-2_1783_73.npy	1		0479-002298400F-2013.2.21-4_1182_79.npy	0
	0804-003052900B-2022.11.3-3_1381_134.npy	1		0176-002774167J-2019.10.30-2_1784_74.npy	1		0479-002298400F-2013.2.21-4_1183_81.npy	0
	0804-003052900B-2022.11.3-3_1382_135.npy	1		0177-001007625C-2019.7.30-3_1785_68.npy	0		0479-002298400F-2013.2.21-4_1184_82.npy	0
	0804-003052900B-2022.11.3-3_1383_136.npy	1		0177-001007625C-2019.7.30-3_1786_69.npy	0		0480-002361118J-2013.12.23-2_1185_74.npy	0
	0804-003052900B-2022.11.3-3_1384_137.npy	0		0177-001007625C-2019.7.30-3_1787_70.npy	0		0480-002361118J-2013.12.23-2_1186_75.npy	1
	0804-003052900B-2022.11.3-3_1385_138.npy	0		0177-001007625C-2019.7.30-3_1788_71.npy	0		0480-002361118J-2013.12.23-2_1187_76.npy	0
	0804-003052900B-2022.11.3-3_1386_139.npy	0		0177-001007625C-2019.7.30-3_1789_72.npy	0		0481-000840126B-2014.1.12-2_1188_83.npy	1
	0804-003052900B-2022.11.3-3_1387_140.npy	0		0177-001007625C-2019.7.30-3_1790_73.npy	0		0481-000840126B-2014.1.12-2_1189_84.npy	1
	0804-003052900B-2022.11.3-3_1388_141.npy	0		0177-001007625C-2019.7.30-3_1791_74.npy	0		0482-002363849F-2014.1.6-2_1190_78.npy	0
	0804-003052900B-2022.11.3-3_1389_142.npy	0		0177-001007625C-2019.7.30-4_1792_68.npy	0		0482-002363849F-2014.1.6-2_1191_79.npy	0
	0806-003030563G-2022.7.14-3_1406_145.npy	0		0177-001007625C-2019.7.30-4_1793_69.npy	0		0482-002363849F-2014.1.6-2_1192_80.npy	0
	0806-003030563G-2022.7.14-3_1407_146.npy	0		0177-001007625C-2019.7.30-4_1794_70.npy	0		0482-002363849F-2014.1.6-2_1193_81.npy	0
	0806-003030563G-2022.7.14-3_1408_147.npy	0		0177-001007625C-2019.7.30-4_1795_71.npy	0		0482-002363849F-2014.1.6-2_1194_82.npy	0
	0806-003030563G-2022.7.14-3_1409_148.npy	0		0177-001007625C-2019.7.30-4_1796_72.npy	0		0482-002363849F-2014.1.6-2_1195_83.npy	1
	0806-003030563G-2022.7.14-3_1410_149.npy	1		0177-001007625C-2019.7.30-4_1797_73.npy	0		0482-002363849F-2014.1.6-2_1196_84.npy	1
	0806-003030563G-2022.7.14-3_1411_150.npy	1		0177-001007625C-2019.7.30-4_1798_74.npy	0		0482-002363849F-2014.1.6-2_1197_85.npy	1
	0806-003030563G-2022.7.14-3_1412_151.npy	1		0177-001007625C-2019.7.30-5_1799_68.npy	0		0483-002364256A-2013.12.31-2_1198_57.npy	0
	0806-003030563G-2022.7.14-3_1413_152.npy	1		0177-001007625C-2019.7.30-5_1800_69.npy	0		0483-002364256A-2013.12.31-2_1199_58.npy	0
	0806-003030563G-2022.7.14-3_1414_153.npy	1		0177-001007625C-2019.7.30-5_1801_70.npy	0		0483-002364256A-2013.12.31-2_1200_59.npy	1
	0806-003030563G-2022.7.14-3_1415_154.npy	1		0177-001007625C-2019.7.30-5_1802_71.npy	0		0483-002364256A-2013.12.31-2_1201_60.npy	1
	0806-003030563G-2022.7.14-3_1416_155.npy	1		0177-001007625C-2019.7.30-5_1803_72.npy	0		0483-002364256A-2013.12.31-2_1202_61.npy	1
	0806-003030563G-2022.7.14-3_1417_156.npy	1		0177-001007625C-2019.7.30-5_1804_73.npy	0		0483-002364256A-2013.12.31-2_1203_62.npy	1
	0806-003030563G-2022.7.14-3_1418_157.npy	1		0177-001007625C-2019.7.30-5_1805_74.npy	0		0483-002364256A-2013.12.31-2_1204_63.npy	1
	0806-003030563G-2022.7.14-3_1419_158.npy	1		0178-002761085B-2019.6.26-3_1806_64.npy	0		0483-002364256A-2013.12.31-2_1205_64.npy	1
	0810-003043224H-2022.9.14-2_1481_67.npy	0		0178-002761085B-2019.6.26-3_1807_65.npy	0		0483-002364256A-2013.12.31-2_1206_65.npy	1
	0810-003043224H-2022.9.14-2_1482_68.npy	0		0178-002761085B-2019.6.26-3_1808_66.npy	0		0483-002364256A-2013.12.31-2_1207_66.npy	1
	0810-003043224H-2022.9.14-2_1483_69.npy	0		0178-002761085B-2019.6.26-3_1809_67.npy	0		0483-002364256A-2013.12.31-2_1208_67.npy	1
	0810-003043224H-2022.9.14-2_1484_70.npy	1		0180-002742298G-2019.4.26-4_1814_69.npy	0		0483-002364256A-2013.12.31-2_1209_68.npy	1
	0810-003043224H-2022.9.14-2_1485_71.npy	1		0180-002742298G-2019.4.26-4_1815_70.npy	0		0483-002364256A-2013.12.31-2_1210_69.npy	1
	0810-003043224H-2022.9.14-2_1486_72.npy	1		0181-002717417A-2018.12.5-2_1816_66.npy	0		0484-002361601F-2013.12.25-2_1211_65.npy	1
	0810-003043224H-2022.9.14-2_1487_73.npy	1		0181-002717417A-2018.12.5-2_1817_67.npy	0		0484-002361601F-2013.12.25-2_1212_66.npy	0
	0810-003043224H-2022.9.14-2_1488_74.npy	1		0181-002717417A-2018.12.5-2_1818_68.npy	1		0484-002361601F-2013.12.25-2_1213_67.npy	0
	0810-003043224H-2022.9.14-2_1489_75.npy	1		0181-002717417A-2018.12.5-2_1819_69.npy	0		0484-002361601F-2013.12.25-2_1214_68.npy	0
	0810-003043224H-2022.9.14-2_1490_76.npy	1		0181-002717417A-2018.12.5-2_1820_70.npy	0		0484-002361601F-2013.12.25-2_1215_69.npy	0
	0810-003043224H-2022.9.14-2_1491_77.npy	1		0181-002717417A-2018.12.5-2_1821_71.npy	1		0484-002361601F-2013.12.25-2_1216_70.npy	1
	0810-003043224H-2022.9.14-2_1492_78.npy	1		0181-002717417A-2018.12.5-2_1822_72.npy	1		0484-002361601F-2013.12.25-2_1217_71.npy	0
	0810-003043224H-2022.9.27-3_580_66.npy	0		0181-002717417A-2018.12.5-2_1823_73.npy	1		0485-000589999A-2013.12.18-2_1218_42.npy	0
	0810-003043224H-2022.9.27-3_581_67.npy	0		0181-002717417A-2018.12.5-2_1824_74.npy	1		0485-000589999A-2013.12.18-2_1219_43.npy	0
	0810-003043224H-2022.9.27-3_582_68.npy	0		0181-002717417A-2018.12.5-2_1825_75.npy	1		0487-001915679H-2014.12.8-2_1220_71.npy	0
	0810-003043224H-2022.9.27-3_583_69.npy	0		0181-002717417A-2018.12.5-2_1826_76.npy	0		0487-001915679H-2014.12.8-2_1221_72.npy	0
	0810-003043224H-2022.9.27-3_584_70.npy	1		0182-002758338G-2019.10.24-2_1827_70.npy	0		0487-001915679H-2014.12.8-2_1222_73.npy	1
	0810-003043224H-2022.9.27-3_585_71.npy	1		0182-002758338G-2019.10.24-2_1828_71.npy	0		0487-001915679H-2014.12.8-2_1223_74.npy	1
	0810-003043224H-2022.9.27-3_586_72.npy	1		0182-002758338G-2019.10.24-2_1829_72.npy	1		0489-002247600C-2014.10.16-2_1224_66.npy	1
	0810-003043224H-2022.9.27-3_587_73.npy	1		0182-002758338G-2019.10.24-2_1830_73.npy	1		0489-002247600C-2014.10.16-2_1225_67.npy	1
	0810-003043224H-2022.9.27-3_588_74.npy	1		0182-002758338G-2019.10.24-2_1831_74.npy	1		0489-002247600C-2014.10.16-2_1226_68.npy	1
	0810-003043224H-2022.9.27-3_589_75.npy	1		0182-002758338G-2019.10.24-2_1832_75.npy	1		0489-002247600C-2014.10.16-2_1227_69.npy	1
	0810-003043224H-2022.9.27-3_590_76.npy	1		0182-002758338G-2019.10.24-2_1833_76.npy	1		0489-002247600C-2014.10.16-2_1228_70.npy	1
	0812-003046395H-2022.10.18-3_1507_136.npy	0		0182-002758338G-2019.10.24-2_1834_77.npy	1		0489-002247600C-2014.10.16-2_1229_71.npy	1
	0812-003046395H-2022.10.18-3_1508_137.npy	0		0182-002758338G-2019.10.24-2_1835_78.npy	1		0490-000361101G-2014.10.16-2_1230_55.npy	1
	0812-003046395H-2022.10.18-3_1509_138.npy	0		0182-002758338G-2019.8.15-2_1836_100.npy	1		0490-000361101G-2014.10.16-2_1231_56.npy	1
	0812-003046395H-2022.10.18-3_1510_139.npy	0		0182-002758338G-2019.8.15-2_1837_101.npy	1		0490-000361101G-2014.10.16-2_1232_57.npy	1
	0812-003046395H-2022.10.18-3_1511_140.npy	0		0182-002758338G-2019.8.15-2_1838_77.npy	0		0490-000361101G-2014.10.16-2_1233_58.npy	0
	0812-003046395H-2022.10.18-3_1512_141.npy	0		0182-002758338G-2019.8.15-2_1839_78.npy	0		0490-000361101G-2014.10.16-2_1234_59.npy	0
	0812-003046395H-2022.10.18-3_1513_142.npy	0		0182-002758338G-2019.8.15-2_1840_79.npy	0		0490-000361101G-2014.10.16-2_1235_60.npy	0
	0812-003046395H-2022.10.18-3_1514_143.npy	0		0182-002758338G-2019.8.15-2_1841_80.npy	0		0491-002418282J-2014.9.16-2_1236_65.npy	0
	0812-003046395H-2022.10.18-3_1515_144.npy	0		0182-002758338G-2019.8.15-2_1842_81.npy	0		0491-002418282J-2014.9.16-2_1237_66.npy	0
	0812-003046395H-2022.10.18-3_1516_145.npy	0		0182-002758338G-2019.8.15-2_1843_82.npy	0		0491-002418282J-2014.9.16-2_1238_67.npy	0
	0812-003046395H-2022.10.18-3_1517_146.npy	0		0182-002758338G-2019.8.15-2_1844_83.npy	0		0491-002418282J-2014.9.16-2_1239_68.npy	0
	0812-003046395H-2022.10.18-3_1518_147.npy	0		0182-002758338G-2019.8.15-2_1845_84.npy	0		0491-002418282J-2014.9.16-2_1240_69.npy	0
	0812-003046395H-2022.10.18-3_1519_148.npy	0		0182-002758338G-2019.8.15-2_1846_85.npy	0		0491-002418282J-2014.9.16-2_1241_70.npy	1
	0812-003046395H-2022.10.18-3_1520_149.npy	0		0182-002758338G-2019.8.15-2_1847_86.npy	0		0491-002418282J-2014.9.16-2_1242_71.npy	1
	0812-003046395H-2022.10.18-3_1521_150.npy	0		0182-002758338G-2019.8.15-2_1848_87.npy	0		0492-002407824I-2014.7.24-3_1243_53.npy	0
	0812-003046395H-2022.10.18-3_1522_151.npy	1		0182-002758338G-2019.8.15-2_1849_88.npy	0		0492-002407824I-2014.7.24-3_1244_54.npy	1
	0812-003046395H-2022.10.18-3_1523_152.npy	1		0182-002758338G-2019.8.15-2_1850_89.npy	0		0492-002407824I-2014.7.24-3_1245_55.npy	1
	0812-003046395H-2022.10.18-3_1524_153.npy	1		0182-002758338G-2019.8.15-2_1851_90.npy	0		0493-002381641D-2014.3.28-3_1246_58.npy	1
	0812-003046395H-2022.10.18-3_1525_154.npy	1		0182-002758338G-2019.8.15-2_1852_91.npy	1		0493-002381641D-2014.3.28-3_1247_59.npy	1
	0812-003046395H-2023.2.21-2_1526_86.npy	0		0182-002758338G-2019.8.15-2_1853_92.npy	1		0493-002381641D-2014.3.28-3_1248_60.npy	0
	0812-003046395H-2023.2.21-2_1527_87.npy	0		0182-002758338G-2019.8.15-2_1854_93.npy	1		0493-002381641D-2014.3.28-3_1249_61.npy	0
	0812-003046395H-2023.2.21-2_1528_88.npy	0		0182-002758338G-2019.8.15-2_1855_94.npy	1		0493-002381641D-2014.3.28-3_1250_62.npy	0
	0812-003046395H-2023.2.21-2_1529_89.npy	0		0182-002758338G-2019.8.15-2_1856_95.npy	1		0493-002381641D-2014.3.28-3_1251_63.npy	0
	0812-003046395H-2023.2.21-2_1530_90.npy	0		0182-002758338G-2019.8.15-2_1857_96.npy	1		0494-002375434J-2014.3.12-2_1252_62.npy	1
	0812-003046395H-2023.2.21-2_1531_91.npy	0		0182-002758338G-2019.8.15-2_1858_97.npy	1		0494-002375434J-2014.3.12-2_1253_63.npy	1
	0815-003068621G-2023.2.6-2_1559_65.npy	0		0182-002758338G-2019.8.15-2_1859_98.npy	1		0494-002375434J-2014.3.12-2_1254_64.npy	1
	0815-003068621G-2023.2.6-2_1560_66.npy	0		0182-002758338G-2019.8.15-2_1860_99.npy	1		0494-002375434J-2014.3.12-2_1255_65.npy	1
	0815-003068621G-2023.2.6-2_1561_67.npy	0		0182-002758338G-2019.8.2-2_1861_62.npy	0		0494-002375434J-2014.3.12-2_1256_66.npy	1
	0815-003068621G-2023.2.6-2_1562_68.npy	0		0182-002758338G-2019.8.2-2_1862_63.npy	0		0496-002368009D-2014.1.16-3_1257_64.npy	0
	0815-003068621G-2023.2.6-2_1563_69.npy	0		0182-002758338G-2019.8.2-2_1863_64.npy	0		0496-002368009D-2014.1.16-3_1258_65.npy	0
	0815-003068621G-2023.2.6-2_1564_70.npy	0		0182-002758338G-2019.8.2-2_1864_65.npy	0		0496-002368009D-2014.1.16-3_1259_66.npy	0
	0815-003068621G-2023.2.6-2_1565_71.npy	0		0182-002758338G-2019.8.2-2_1865_66.npy	0		0496-002368009D-2014.1.16-3_1260_67.npy	0
	0817-001188999J-2021.4.23-3_1611_123.npy	0		0182-002758338G-2019.8.2-2_1866_67.npy	0		0496-002368009D-2014.1.16-3_1261_68.npy	0
	0817-001188999J-2021.4.23-3_1612_124.npy	0		0182-002758338G-2019.8.2-2_1867_68.npy	0		0496-002368009D-2014.1.16-3_1262_69.npy	0
	0817-001188999J-2021.4.23-3_1613_125.npy	0		0182-002758338G-2019.8.2-2_1868_69.npy	1		0496-002368009D-2014.1.16-3_1263_70.npy	0
	0817-001188999J-2021.4.23-3_1614_126.npy	0		0182-002758338G-2019.8.2-2_1869_70.npy	1		0496-002368009D-2014.1.16-3_1264_71.npy	0
	0817-001188999J-2021.4.23-3_1615_127.npy	0		0182-002758338G-2019.8.2-2_1870_71.npy	1		0498-002345140D-2014.1.17-2_1265_71.npy	1
	0817-001188999J-2021.4.23-3_1616_128.npy	0		0182-002758338G-2019.8.2-2_1871_72.npy	1		0498-002345140D-2014.1.17-2_1266_72.npy	1
	0817-001188999J-2021.4.23-3_1617_129.npy	0		0183-002754174I-2019.7.7-2_1872_64.npy	0		0498-002345140D-2014.1.17-2_1267_73.npy	0
	0817-001188999J-2021.4.23-3_1618_130.npy	0		0183-002754174I-2019.7.7-2_1873_65.npy	0
	0817-001188999J-2021.4.23-3_1619_131.npy	0		0183-002754174I-2019.7.7-2_1874_66.npy	0
	0817-001188999J-2021.4.23-3_1620_132.npy	0		0183-002754174I-2019.7.7-2_1875_67.npy	0
	0817-001188999J-2021.4.23-3_1621_133.npy	0		0183-002754174I-2019.7.7-2_1876_68.npy	0
	0817-001188999J-2021.4.23-3_1622_134.npy	0		0183-002754174I-2019.7.7-2_1877_69.npy	0
	0817-001188999J-2021.4.23-3_1623_135.npy	0		0183-002754174I-2019.7.7-2_1878_70.npy	0
	0817-001188999J-2021.4.23-3_1624_136.npy	0		0183-002754174I-2019.7.7-2_1879_71.npy	0
	0817-001188999J-2021.4.23-3_1625_137.npy	0		0183-002754174I-2019.7.7-2_1880_72.npy	0
	0817-001188999J-2021.5.11-2_1626_142.npy	0		0183-002754174I-2019.7.7-2_1881_73.npy	0
	0817-001188999J-2021.5.11-2_1627_143.npy	0		0183-002754174I-2019.7.7-2_1882_74.npy	0
	0817-001188999J-2021.5.11-2_1628_144.npy	0		0183-002754174I-2019.7.7-2_1883_75.npy	0
	0817-001188999J-2021.5.11-2_1629_145.npy	0		0183-002754174I-2019.7.8-2_1884_87.npy	0
	0817-001188999J-2021.5.11-2_1630_146.npy	0		0183-002754174I-2019.7.8-2_1885_100.npy	1
	0817-001188999J-2021.5.11-2_1631_147.npy	0		0183-002754174I-2019.7.8-2_1886_101.npy	1
	0817-001188999J-2021.5.11-2_1632_148.npy	0		0183-002754174I-2019.7.8-2_1887_102.npy	1
	0817-001188999J-2021.5.11-2_1633_149.npy	0		0183-002754174I-2019.7.8-2_1888_103.npy	1
	0817-001188999J-2021.5.11-2_1634_150.npy	0		0183-002754174I-2019.7.8-2_1889_104.npy	0
	0817-001188999J-2021.5.11-2_1635_151.npy	0		0183-002754174I-2019.7.8-2_1890_78.npy	0
	0817-001188999J-2021.5.11-2_1636_152.npy	0		0183-002754174I-2019.7.8-2_1891_79.npy	0
	0817-001188999J-2021.5.11-2_1637_153.npy	0		0183-002754174I-2019.7.8-2_1892_80.npy	0
	0817-001188999J-2021.5.11-2_1638_154.npy	0		0183-002754174I-2019.7.8-2_1893_81.npy	0
	0817-001188999J-2021.5.11-2_1639_155.npy	0		0183-002754174I-2019.7.8-2_1894_82.npy	0
	0817-001188999J-2021.5.11-2_1640_156.npy	0		0183-002754174I-2019.7.8-2_1895_83.npy	0
	0817-001188999J-2021.5.11-2_1641_157.npy	0		0183-002754174I-2019.7.8-2_1896_84.npy	0
	0817-001188999J-2021.5.11-2_1642_158.npy	0		0183-002754174I-2019.7.8-2_1897_85.npy	0
	0817-001188999J-2021.5.11-2_1643_159.npy	0		0183-002754174I-2019.7.8-2_1898_86.npy	0
	0817-001188999J-2021.5.11-2_1644_160.npy	0		0183-002754174I-2019.7.8-2_1899_88.npy	0
	0817-001188999J-2021.7.30-2_1645_70.npy	0		0183-002754174I-2019.7.8-2_1900_89.npy	0
	0817-001188999J-2021.7.30-2_1646_71.npy	0		0183-002754174I-2019.7.8-2_1901_90.npy	0
	0817-001188999J-2021.7.30-2_1647_72.npy	0		0183-002754174I-2019.7.8-2_1902_91.npy	0
	0817-001188999J-2021.7.30-2_1648_73.npy	0		0183-002754174I-2019.7.8-2_1903_92.npy	0
	0817-001188999J-2021.7.30-2_1649_74.npy	0		0183-002754174I-2019.7.8-2_1904_93.npy	0
	0817-001188999J-2021.7.30-2_1650_75.npy	0		0183-002754174I-2019.7.8-2_1905_94.npy	0
	0817-001188999J-2021.7.30-2_1651_76.npy	0		0183-002754174I-2019.7.8-2_1906_95.npy	0
	0817-001188999J-2021.7.30-2_1652_77.npy	0		0183-002754174I-2019.7.8-2_1907_96.npy	0
	0817-001188999J-2021.7.30-2_1653_78.npy	0		0183-002754174I-2019.7.8-2_1908_97.npy	1
	0817-001188999J-2021.7.30-2_1654_79.npy	0		0183-002754174I-2019.7.8-2_1909_98.npy	1
	0817-001188999J-2021.7.30-2_1655_80.npy	0		0183-002754174I-2019.7.8-2_1910_99.npy	1
	0817-001188999J-2021.7.30-2_1656_81.npy	0		0183-002754174I-2019.8.27-4_1911_56.npy	0
				0183-002754174I-2019.8.27-4_1912_57.npy	0
				0183-002754174I-2019.8.27-4_1913_58.npy	0
				0183-002754174I-2019.8.27-4_1914_59.npy	0
				0183-002754174I-2019.8.27-4_1915_60.npy	0
				0183-002754174I-2019.8.27-4_1916_61.npy	0
				0183-002754174I-2019.8.27-4_1917_62.npy	0
				0184-002754809A-2019.7.11-2_1918_56.npy	0
				0184-002754809A-2019.7.11-2_1919_57.npy	0
				0184-002754809A-2019.7.11-2_1920_58.npy	0
				0184-002754809A-2019.7.11-2_1921_59.npy	0
				0184-002754809A-2019.7.11-2_1922_60.npy	0
				0184-002754809A-2019.7.11-2_1923_61.npy	1
				0184-002754809A-2019.7.11-2_1924_62.npy	1
				0184-002754809A-2019.7.11-2_1925_63.npy	1
				0184-002754809A-2019.7.17-2_1926_70.npy	0
				0184-002754809A-2019.7.17-2_1927_71.npy	0
				0184-002754809A-2019.7.17-2_1928_72.npy	0
				0184-002754809A-2019.7.17-2_1929_73.npy	1
				0184-002754809A-2019.7.17-2_1930_74.npy	1
				0184-002754809A-2019.7.17-2_1931_75.npy	1
				0184-002754809A-2019.7.17-2_1932_76.npy	1
				0184-002754809A-2019.7.17-2_1933_77.npy	1
				0184-002754809A-2019.7.17-2_1934_78.npy	1
				0184-002754809A-2019.7.17-2_1935_79.npy	1
				0184-002754809A-2019.7.17-2_1936_80.npy	1
				0184-002754809A-2019.7.17-2_1937_81.npy	1
				0184-002754809A-2019.7.17-2_1938_82.npy	1
				0184-002754809A-2019.7.17-2_1939_83.npy	1
				0184-002754809A-2019.7.17-2_1940_84.npy	1
				0184-002754809A-2019.7.17-2_1941_85.npy	1
				0184-002754809A-2019.7.17-2_1942_86.npy	1
				0184-002754809A-2019.7.17-2_1943_87.npy	1
				0184-002754809A-2019.7.17-2_1944_88.npy	0
				0184-002754809A-2019.7.17-2_1945_89.npy	0
				0184-002754809A-2019.7.17-2_1946_90.npy	0
				0184-002754809A-2019.8.27-3_1947_58.npy	0
				0184-002754809A-2019.8.27-3_1948_59.npy	0
				0184-002754809A-2019.8.27-3_1949_60.npy	0
				0184-002754809A-2019.8.27-3_1950_61.npy	1
				0184-002754809A-2019.8.27-3_1951_62.npy	1
				0184-002754809A-2019.8.27-3_1952_63.npy	0
				0186-002748503G-2019.6.20-2_1957_75.npy	1
				0186-002748503G-2019.6.20-2_1958_76.npy	1
				0186-002748503G-2019.6.20-2_1959_77.npy	1
				0186-002748503G-2019.6.20-2_1960_78.npy	1
				0188-002707568J-2018.10.12-2_1961_109.npy	0
				0188-002707568J-2018.10.12-2_1962_110.npy	1
				0188-002707568J-2018.10.12-2_1963_111.npy	1
				0188-002707568J-2018.10.12-2_1964_112.npy	1
				0188-002707568J-2018.10.12-2_1965_113.npy	1
				0188-002707568J-2018.10.12-2_1966_114.npy	1
				0188-002707568J-2018.10.12-2_1967_115.npy	1
				0188-002707568J-2018.10.4-3_1968_78.npy	0
				0188-002707568J-2018.10.4-3_1969_79.npy	0
				0188-002707568J-2018.10.4-3_1970_80.npy	1
				0188-002707568J-2018.10.4-3_1971_81.npy	1
				0188-002707568J-2018.10.4-3_1972_82.npy	1
				0188-002707568J-2018.10.4-4_1973_76.npy	0
				0188-002707568J-2018.10.4-4_1974_77.npy	0
				0188-002707568J-2018.10.4-4_1975_78.npy	0
				0188-002707568J-2018.10.4-4_1976_79.npy	0
				0188-002707568J-2018.10.4-4_1977_80.npy	1
				0188-002707568J-2018.10.4-4_1978_81.npy	1
				0188-002707568J-2018.10.4-4_1979_82.npy	1
				0188-002707568J-2019.1.10-2_1980_69.npy	0
				0191-002671330E-2018.8.26-2_2017_82.npy	1
				0191-002671330E-2018.8.26-2_2018_83.npy	0
				0193-000004869B-2019.9.20-2_2032_86.npy	0
				0193-000004869B-2019.9.20-2_2033_87.npy	0
				0193-000004869B-2019.9.20-2_2034_88.npy	0
				0193-000004869B-2019.9.20-2_2035_89.npy	0
				0193-000004869B-2019.9.20-2_2036_90.npy	0
				0193-000004869B-2019.9.20-2_2037_91.npy	0
				0193-000004869B-2019.9.20-2_2038_92.npy	1
				0193-000004869B-2019.9.20-2_2039_93.npy	1
				0193-000004869B-2019.9.20-2_2040_94.npy	1
				0193-000004869B-2019.9.20-2_2041_95.npy	1
				0193-000004869B-2019.9.20-2_2042_96.npy	1
				0194-002717291E-2018.12.10-1_3145_57.npy	0
				0194-002717291E-2018.12.10-1_3146_58.npy	0
				0194-002717291E-2018.12.20-1_2043_74.npy	0
				0194-002717291E-2018.12.20-1_2044_75.npy	0
				0194-002717291E-2018.12.20-1_2045_76.npy	0
				0194-002717291E-2018.12.20-1_2046_77.npy	0
				0194-002717291E-2018.12.20-1_2047_78.npy	0
				0194-002717291E-2018.12.20-1_2048_79.npy	0
				0194-002717291E-2018.12.20-1_2049_80.npy	0
				0194-002717291E-2018.12.20-1_2050_81.npy	0
				0194-002717291E-2018.12.20-1_2051_82.npy	0
				0195-002718459E-2018.12.19-2_2052_60.npy	0
				0195-002718459E-2018.12.19-2_2053_61.npy	1
				0195-002718459E-2018.12.19-2_2054_62.npy	1
				0195-002718459E-2018.12.19-2_2055_63.npy	1
				0195-002718459E-2018.12.19-2_2056_64.npy	1
				0195-002718459E-2018.12.19-2_2057_65.npy	1
				0195-002718459E-2018.12.19-2_2058_66.npy	1
				0195-002718459E-2018.12.19-2_2059_67.npy	1
				0195-002718459E-2018.12.19-2_2060_68.npy	1
				0195-002718459E-2018.12.19-2_2061_69.npy	1
				0195-002718459E-2018.12.19-2_2062_70.npy	1
				0195-002718459E-2018.12.19-2_2063_71.npy	1
				0195-002718459E-2018.12.19-2_2064_72.npy	1
				0195-002718459E-2018.12.19-2_2065_73.npy	1
				0195-002718459E-2018.12.19-2_2066_74.npy	1
				0195-002718459E-2018.12.19-2_2067_75.npy	1
				0195-002718459E-2018.12.19-2_2068_76.npy	1
				0195-002718459E-2018.12.19-2_2069_77.npy	1
				0195-002718459E-2018.12.26-2_2070_83.npy	1
				0195-002718459E-2018.12.26-2_2071_84.npy	1
				0195-002718459E-2018.12.26-2_2072_85.npy	1
				0195-002718459E-2018.12.26-2_2073_86.npy	1
				0195-002718459E-2018.12.26-2_2074_87.npy	1
				0195-002718459E-2018.12.26-2_2075_88.npy	1
				0195-002718459E-2018.12.26-2_2076_89.npy	1
				0195-002718459E-2018.12.26-2_2077_90.npy	1
				0195-002718459E-2018.12.26-2_2078_91.npy	1
				0195-002718459E-2018.12.26-2_2079_92.npy	1
				0195-002718459E-2018.12.26-2_2080_93.npy	1
				0195-002718459E-2018.12.26-2_2081_94.npy	1
				0195-002718459E-2018.12.26-2_2082_95.npy	1
				0195-002718459E-2018.12.26-2_2083_96.npy	1
				0195-002718459E-2018.12.26-2_2084_97.npy	1
				0195-002718459E-2018.12.26-2_2085_98.npy	1
				0195-002718459E-2018.12.26-2_2086_99.npy	1
				0197-002736733F-2019.10.30-2_2103_60.npy	0
				0197-002736733F-2019.10.30-2_2104_61.npy	1
				0197-002736733F-2019.10.30-2_2105_62.npy	1
				0197-002736733F-2019.10.30-2_2106_63.npy	1
				0197-002736733F-2019.10.30-2_2107_64.npy	1
				0197-002736733F-2019.10.30-2_2108_65.npy	1
				0197-002736733F-2019.10.30-2_2109_66.npy	1
				0197-002736733F-2019.10.30-2_2110_67.npy	1
				0197-002736733F-2019.10.30-2_2111_68.npy	1
				0197-002736733F-2019.10.30-2_2112_69.npy	1
				0197-002736733F-2019.10.30-2_2113_70.npy	1
				0197-002736733F-2019.10.30-2_2114_71.npy	1
				0197-002736733F-2019.10.30-2_2115_72.npy	1
				0197-002736733F-2019.10.30-2_2116_73.npy	1
				0197-002736733F-2019.10.30-2_2117_74.npy	1
				0197-002736733F-2019.4.16-2_2118_150.npy	1
				0197-002736733F-2019.4.16-2_2119_129.npy	0
				0197-002736733F-2019.4.16-2_2120_130.npy	0
				0197-002736733F-2019.4.16-2_2121_131.npy	0
				0197-002736733F-2019.4.16-2_2122_132.npy	1
				0197-002736733F-2019.4.16-2_2123_133.npy	1
				0197-002736733F-2019.4.16-2_2124_134.npy	1
				0197-002736733F-2019.4.16-2_2125_135.npy	1
				0197-002736733F-2019.4.16-2_2126_136.npy	1
				0197-002736733F-2019.4.16-2_2127_137.npy	1
				0197-002736733F-2019.4.16-2_2128_138.npy	1
				0197-002736733F-2019.4.16-2_2129_139.npy	1
				0197-002736733F-2019.4.16-2_2130_140.npy	1
				0197-002736733F-2019.4.16-2_2131_141.npy	1
				0197-002736733F-2019.4.16-2_2132_142.npy	1
				0197-002736733F-2019.4.16-2_2133_143.npy	1
				0197-002736733F-2019.4.16-2_2134_144.npy	1
				0197-002736733F-2019.4.16-2_2135_145.npy	1
				0197-002736733F-2019.4.16-2_2136_146.npy	1
				0197-002736733F-2019.4.16-2_2137_147.npy	1
				0197-002736733F-2019.4.16-2_2138_148.npy	1
				0197-002736733F-2019.4.16-2_2139_149.npy	1
				0197-002736733F-2019.4.16-2_2140_151.npy	1
				0197-002736733F-2019.4.16-2_2141_152.npy	1
				0197-002736733F-2019.4.16-2_2142_153.npy	1
				0197-002736733F-2019.4.16-2_2143_154.npy	1
				0197-002736733F-2019.4.16-2_2144_155.npy	1
				0197-002736733F-2019.4.16-2_2145_156.npy	1
				0197-002736733F-2019.4.16-2_2146_157.npy	1
				0197-002736733F-2019.4.16-2_2147_158.npy	1
				0197-002736733F-2019.4.16-2_2148_159.npy	1
				0197-002736733F-2019.4.16-2_2149_160.npy	1
				0197-002736733F-2019.4.16-2_2150_161.npy	1
				0197-002736733F-2019.4.16-2_2151_162.npy	1
				0197-002736733F-2019.4.8-2_2152_57.npy	0
				0197-002736733F-2019.4.8-2_2153_58.npy	1
				0197-002736733F-2019.4.8-2_2154_59.npy	1
				0197-002736733F-2019.4.8-2_2155_60.npy	1
				0197-002736733F-2019.4.8-2_2156_61.npy	1
				0197-002736733F-2019.4.8-2_2157_62.npy	1
				0197-002736733F-2019.4.8-2_2158_63.npy	1
				0197-002736733F-2019.4.8-2_2159_64.npy	1
				0197-002736733F-2019.4.8-2_2160_65.npy	1
				0197-002736733F-2019.4.8-2_2161_66.npy	1
				0197-002736733F-2019.4.8-2_2162_67.npy	1
				0197-002736733F-2019.4.8-2_2163_68.npy	1
				0197-002736733F-2019.4.8-2_2164_69.npy	1
				0197-002736733F-2019.4.8-2_2165_70.npy	1
				0197-002736733F-2019.4.8-2_2166_71.npy	1
				0197-002736733F-2019.4.8-2_2167_72.npy	1
				0197-002736733F-2019.5.8-2_2168_100.npy	1
				0197-002736733F-2019.5.8-2_2169_101.npy	1
				0197-002736733F-2019.5.8-2_2170_102.npy	1
				0197-002736733F-2019.5.8-2_2171_103.npy	1
				0197-002736733F-2019.5.8-2_2172_104.npy	1
				0197-002736733F-2019.5.8-2_2173_105.npy	1
				0197-002736733F-2019.5.8-2_2174_106.npy	1
				0197-002736733F-2019.5.8-2_2175_107.npy	1
				0197-002736733F-2019.5.8-2_2176_87.npy	1
				0197-002736733F-2019.5.8-2_2177_88.npy	1
				0197-002736733F-2019.5.8-2_2178_89.npy	1
				0197-002736733F-2019.5.8-2_2179_90.npy	1
				0197-002736733F-2019.5.8-2_2180_91.npy	1
				0197-002736733F-2019.5.8-2_2181_92.npy	1
				0197-002736733F-2019.5.8-2_2182_93.npy	1
				0197-002736733F-2019.5.8-2_2183_94.npy	1
				0197-002736733F-2019.5.8-2_2184_95.npy	1
				0197-002736733F-2019.5.8-2_2185_96.npy	1
				0197-002736733F-2019.5.8-2_2186_97.npy	1
				0197-002736733F-2019.5.8-2_2187_98.npy	1
				0197-002736733F-2019.5.8-2_2188_99.npy	1
				0198-002779916C-2019.11.25-3_2189_112.npy	0
				0198-002779916C-2019.11.25-3_2190_113.npy	0
				0198-002779916C-2019.11.25-3_2191_114.npy	0
				0198-002779916C-2019.11.25-4_2192_64.npy	0
				0198-002779916C-2019.11.25-4_2193_65.npy	0
				0198-002779916C-2019.11.25-4_2194_66.npy	0
				0198-002779916C-2019.11.25-4_2195_67.npy	0
				0198-002779916C-2019.11.25-4_2196_68.npy	0
				0198-002779916C-2019.11.25-4_2197_69.npy	0
				0198-002779916C-2019.11.25-4_2198_70.npy	0
				0198-002779916C-2019.11.25-4_2199_71.npy	0
				0200-001024641A-2020.6.1-4_2214_59.npy	0
				0200-001024641A-2020.6.1-4_2215_60.npy	0
				0200-001024641A-2020.6.1-4_2216_61.npy	1
				0200-001024641A-2020.6.1-4_2217_62.npy	1
				0200-001024641A-2020.6.1-4_2218_63.npy	1
				0200-001024641A-2020.6.1-4_2219_64.npy	0
				0200-001024641A-2020.6.1-4_2220_65.npy	1
				0200-001024641A-2020.6.1-4_2221_66.npy	1
				0200-001024641A-2020.6.1-4_2222_67.npy	0
				0202-002798231G-2020.11.19-2_3147_150.npy	0
				0202-002798231G-2020.11.19-2_3148_151.npy	0
				0202-002798231G-2020.11.19-2_3149_152.npy	0
				0202-002798231G-2020.11.19-2_3150_153.npy	0
				0202-002798231G-2020.11.19-2_3151_154.npy	0
				0202-002798231G-2020.11.19-2_3152_155.npy	0
				0202-002798231G-2020.11.19-2_3153_156.npy	0
				0202-002798231G-2020.11.19-2_3154_157.npy	0
				0202-002798231G-2020.11.19-2_3155_158.npy	0
				0202-002798231G-2020.11.19-2_3156_159.npy	0
				0202-002798231G-2020.11.19-2_3157_160.npy	0
				0202-002798231G-2020.11.19-2_3158_161.npy	0
				0202-002798231G-2020.11.19-2_3159_162.npy	0
				0202-002798231G-2020.11.19-2_3160_163.npy	0
				0202-002798231G-2020.11.19-2_3161_164.npy	0
				0202-002798231G-2020.11.19-2_3162_165.npy	1
				0202-002798231G-2020.11.19-2_3163_166.npy	1
				0202-002798231G-2020.4.14-5_2229_72.npy	0
				0202-002798231G-2020.4.14-5_2230_73.npy	0
				0202-002798231G-2020.4.14-5_2231_74.npy	0
				0202-002798231G-2020.4.14-5_2232_75.npy	0
				0202-002798231G-2020.4.14-5_2233_76.npy	0
				0202-002798231G-2020.4.14-5_2234_77.npy	0
				0202-002798231G-2020.4.14-5_2235_78.npy	0
				0202-002798231G-2020.4.14-5_2236_79.npy	0
				0202-002798231G-2020.4.14-5_2237_80.npy	1
				0202-002798231G-2020.4.14-5_2238_81.npy	1
				0202-002798231G-2020.4.14-5_2239_82.npy	1
				0202-002798231G-2020.4.14-5_2240_83.npy	1
				0202-002798231G-2020.8.11-2_2241_70.npy	0
				0202-002798231G-2020.8.11-2_2242_71.npy	0
				0202-002798231G-2020.8.11-2_2243_72.npy	0
				0202-002798231G-2020.8.11-2_2244_73.npy	0
				0202-002798231G-2020.8.11-2_2245_74.npy	0
				0202-002798231G-2020.8.11-2_2246_75.npy	0
				0202-002798231G-2020.8.11-2_2247_76.npy	0
				0202-002798231G-2020.8.11-2_2248_77.npy	1
				0204-002716233A-2018.12.6-2_2253_64.npy	0
				0204-002716233A-2018.12.6-2_2254_65.npy	0
				0204-002716233A-2018.12.6-2_2255_66.npy	0
				0204-002716233A-2018.12.6-2_2256_67.npy	0
				0204-002716233A-2018.12.6-2_2257_68.npy	0
				0204-002716233A-2018.12.6-2_2258_69.npy	0
				0204-002716233A-2018.12.6-2_2259_70.npy	0
				0204-002716233A-2018.12.6-2_2260_71.npy	0
				0204-002716233A-2018.12.6-2_2261_72.npy	0
				0204-002716233A-2018.12.6-2_2262_73.npy	0
				0204-002716233A-2018.12.6-2_2263_74.npy	0
				0205-000365073F-2018.12.3-2_2264_69.npy	0
				0205-000365073F-2018.12.3-2_2265_70.npy	0
				0205-000365073F-2018.12.3-2_2266_71.npy	0
				0205-000365073F-2018.12.3-2_2267_72.npy	1
				0205-000365073F-2018.12.3-2_2268_73.npy	0
				0205-000365073F-2018.12.3-2_2269_74.npy	0
				0206-002713566G-2018.11.19-2_2270_60.npy	0
				0206-002713566G-2018.11.19-2_2271_61.npy	0
				0206-002713566G-2018.11.19-2_2272_62.npy	0
				0206-002713566G-2018.11.19-2_2273_63.npy	0
				0206-002713566G-2018.11.19-2_2274_64.npy	0
				0206-002713566G-2018.11.19-2_2275_65.npy	0
				0206-002713566G-2018.11.19-2_2276_66.npy	1
				0206-002713566G-2018.11.19-2_2277_67.npy	1
				0206-002713566G-2018.11.19-2_2278_68.npy	0
				0206-002713566G-2018.11.19-2_2279_69.npy	0
				0207-000617742A-2018.11.5-2_2280_66.npy	0
				0207-000617742A-2018.11.5-2_2281_67.npy	0
				0207-000617742A-2018.11.5-2_2282_68.npy	0
				0207-000617742A-2018.11.5-2_2283_69.npy	0
				0207-000617742A-2018.11.5-2_2284_70.npy	0
				0207-000617742A-2018.11.5-2_2285_71.npy	0
				0207-000617742A-2018.11.5-2_2286_72.npy	0
				0209-002711045I-2018.11.4-2_2293_85.npy	0
				0209-002711045I-2018.11.4-2_2294_86.npy	0
				0209-002711045I-2018.11.4-2_2295_87.npy	1
				0210-001937340B-2018.10.29-4_2296_66.npy	1
				0210-001937340B-2018.10.29-4_2297_67.npy	1
				0210-001937340B-2018.10.29-4_2298_68.npy	1
				0210-001937340B-2018.10.29-4_2299_69.npy	1
				0210-001937340B-2018.10.29-4_2300_70.npy	0
				0210-001937340B-2018.10.29-4_2301_71.npy	0
				0210-001937340B-2018.10.29-4_2302_72.npy	0
				0212-002102805H-2018.10.27-2_2324_73.npy	0
				0212-002102805H-2018.10.27-2_2325_74.npy	0
				0212-002102805H-2018.10.27-2_2326_75.npy	0
				0213-001235619D-2018.10.25-2_3164_70.npy	0
				0213-001235619D-2018.10.25-2_3165_71.npy	0
				0213-001235619D-2018.10.25-2_3166_72.npy	0
				0213-001235619D-2018.10.25-2_3167_73.npy	0
				0213-001235619D-2018.10.25-2_3168_74.npy	0
				0213-001235619D-2018.10.25-2_3169_75.npy	0
				0213-001235619D-2018.10.25-2_3170_76.npy	1
				0213-001235619D-2018.10.25-2_3171_77.npy	1
				0213-001235619D-2018.8.13-2_2327_71.npy	0
				0213-001235619D-2018.8.13-2_2328_72.npy	0
				0213-001235619D-2018.8.13-2_2329_73.npy	0
				0213-001235619D-2018.8.13-2_2330_74.npy	0
				0213-001235619D-2018.8.13-2_2331_75.npy	0
				0213-001235619D-2018.8.27-2_2332_71.npy	0
				0213-001235619D-2018.8.27-2_2333_72.npy	0
				0213-001235619D-2018.8.27-2_2334_73.npy	0
				0213-001235619D-2018.8.27-2_2335_74.npy	1
				0213-001235619D-2018.8.27-2_2336_75.npy	1
				0215-002708255J-2018.10.22-2_2348_62.npy	0
				0215-002708255J-2018.10.22-2_2349_63.npy	0
				0216-002706140B-2018.10.5-2_2350_64.npy	0
				0216-002706140B-2018.10.5-2_2351_65.npy	0
				0216-002706140B-2018.10.5-2_2352_66.npy	0
				0216-002706140B-2018.10.5-2_2353_67.npy	0
				0216-002706140B-2018.10.5-2_2354_68.npy	0
				0217-001401074D-2018.7.13-2_2355_71.npy	0
				0217-001401074D-2018.7.13-2_2356_72.npy	0
				0217-001401074D-2018.7.13-2_2357_73.npy	0
				0217-001401074D-2018.7.13-2_2358_74.npy	0
				0217-001401074D-2018.7.13-2_2359_75.npy	0
				0217-001401074D-2018.7.13-2_2360_76.npy	0
				0217-001401074D-2018.7.13-2_2361_77.npy	0
				0217-001401074D-2018.7.13-2_2362_78.npy	0
				0217-001401074D-2018.7.13-2_2363_79.npy	0
				0217-001401074D-2018.7.13-2_2364_80.npy	0
				0217-001401074D-2018.7.13-2_2365_81.npy	0
				0217-001401074D-2018.7.9-5_2366_57.npy	0
				0217-001401074D-2018.7.9-5_2367_58.npy	0
				0217-001401074D-2018.7.9-5_2368_59.npy	0
				0217-001401074D-2018.7.9-5_2369_60.npy	0
				0217-001401074D-2018.7.9-5_2370_61.npy	0
				0217-001401074D-2018.7.9-5_2371_62.npy	0
				0217-001401074D-2018.7.9-5_2372_63.npy	0
				0217-001401074D-2018.9.19-2_2373_64.npy	0
				0217-001401074D-2018.9.19-2_2374_65.npy	0
				0217-001401074D-2018.9.19-2_2375_66.npy	0
				0217-001401074D-2018.9.19-2_2376_67.npy	0
				0219-000878472D-2018.9.21-2_2377_55.npy	0
				0219-000878472D-2018.9.21-2_2378_56.npy	1
				0219-000878472D-2018.9.21-2_2379_57.npy	1
				0219-000878472D-2018.9.21-2_2380_58.npy	1
				0219-000878472D-2018.9.21-2_2381_59.npy	1
				0219-000878472D-2018.9.21-2_2382_60.npy	1
				0219-000878472D-2018.9.21-2_2383_61.npy	0
				0223-002700996H-2018.9.6-2_2408_76.npy	0
				0223-002700996H-2018.9.6-2_2409_77.npy	0
				0223-002700996H-2018.9.6-2_2410_78.npy	0
				0223-002700996H-2018.9.6-2_2411_79.npy	0
				0223-002700996H-2018.9.6-2_2412_80.npy	0
				0223-002700996H-2018.9.6-2_2413_81.npy	1
				0224-002457562A-2018.9.10-2_2414_83.npy	0
				0224-002457562A-2018.9.10-2_2415_84.npy	0
				0224-002457562A-2018.9.10-2_2416_85.npy	1
				0224-002457562A-2018.9.10-2_2417_86.npy	1
				0224-002457562A-2018.9.10-2_2418_87.npy	1
				0224-002457562A-2018.9.10-2_2419_88.npy	1
				0225-002699798I-2018.8.22-3_2420_71.npy	1
				0225-002699798I-2018.8.22-3_2421_72.npy	1
				0225-002699798I-2018.8.22-3_2422_73.npy	1
				0225-002699798I-2018.8.22-3_2423_74.npy	1
				0225-002699798I-2018.8.22-3_2424_75.npy	1
				0225-002699798I-2018.8.22-3_2425_76.npy	1
				0225-002699798I-2018.8.22-3_2426_77.npy	1
				0225-002699798I-2018.8.22-3_2427_78.npy	1
				0225-002699798I-2018.8.22-3_2428_79.npy	1
				0225-002699798I-2018.8.22-3_2429_80.npy	1
				0226-001446734G-2017.10.23-2_2430_71.npy	0
				0226-001446734G-2017.10.23-2_2431_72.npy	0
				0226-001446734G-2017.10.23-2_2432_73.npy	0
				0226-001446734G-2017.10.23-2_2433_74.npy	0
				0226-001446734G-2017.10.23-2_2434_75.npy	0
				0226-001446734G-2017.10.23-2_2435_76.npy	0
				0226-001446734G-2017.10.23-2_2436_77.npy	0
				0226-001446734G-2017.10.23-2_2437_78.npy	0
				0226-001446734G-2017.10.23-2_2438_79.npy	0
				0226-001446734G-2017.10.23-2_2439_80.npy	0
				0228-000986059H-2018.8.23-2_2443_71.npy	0
				0228-000986059H-2018.8.23-2_2444_72.npy	0
				0228-000986059H-2018.8.23-2_2445_73.npy	0
				0228-000986059H-2018.8.23-2_2446_74.npy	0
				0228-000986059H-2018.8.23-2_2447_75.npy	0
				0229-000290800B-2018.8.15-2_2448_63.npy	0
				0229-000290800B-2018.8.15-2_2449_64.npy	0
				0229-000290800B-2018.8.15-2_2450_65.npy	0
				0229-000290800B-2018.8.15-2_2451_66.npy	0
				0229-000290800B-2018.8.15-2_2452_67.npy	0
				0233-000051222B-2018.6.21-2_2472_62.npy	0
				0233-000051222B-2018.6.21-2_2473_63.npy	0
				0233-000051222B-2018.6.21-2_2474_64.npy	0
				0233-000051222B-2018.6.21-2_2475_65.npy	0
				0233-000051222B-2018.6.21-2_2476_66.npy	0
				0234-001552564B-2018.7.17-4_2477_63.npy	0
				0234-001552564B-2018.7.17-4_2478_64.npy	0
				0234-001552564B-2018.7.17-4_2479_65.npy	0
				0234-001552564B-2018.7.17-4_2480_66.npy	0
				0234-001552564B-2018.7.17-4_2481_67.npy	0
				0236-002692209I-2018.7.21-2_3181_64.npy	1
				0236-002692209I-2018.7.21-2_3182_65.npy	1
				0236-002692209I-2018.7.21-2_3183_66.npy	1
				0236-002692209I-2018.7.21-2_3184_67.npy	1
				0236-002692209I-2018.7.21-2_3185_68.npy	1
				0236-002692209I-2018.7.21-2_3186_69.npy	0
				0236-002692209I-2018.7.21-2_3187_70.npy	0
				0236-002692209I-2018.7.21-2_3188_71.npy	0
				0236-002692209I-2018.7.21-2_3189_72.npy	0
				0236-002692209I-2018.7.21-2_3190_73.npy	0
				0238-002686422C-2018.6.26-2_2509_61.npy	1
				0238-002686422C-2018.6.26-2_2510_62.npy	1
				0238-002686422C-2018.6.26-2_2511_63.npy	1
				0238-002686422C-2018.6.26-2_2512_64.npy	1
				0238-002686422C-2018.6.26-2_2513_65.npy	1
				0238-002686422C-2018.6.26-2_2514_66.npy	1
				0238-002686422C-2018.6.26-2_2515_67.npy	1
				0238-002686422C-2018.6.26-2_2516_68.npy	1
				0238-002686422C-2018.6.26-2_2517_69.npy	1
				0238-002686422C-2018.6.26-2_2518_70.npy	1
				0238-002686422C-2018.6.26-2_2519_71.npy	0
				0238-002686422C-2018.6.26-2_2520_72.npy	0
				0239-002688066A-2018.6.26-2_2521_74.npy	1
				0239-002688066A-2018.6.26-2_2522_75.npy	1
				0239-002688066A-2018.6.26-2_2523_76.npy	1
				0239-002688066A-2018.6.26-2_2524_77.npy	1
				0239-002688066A-2018.6.26-2_2525_78.npy	1
				0242-000362575A-2018.6.13-2_2547_66.npy	0
				0242-000362575A-2018.6.13-2_2548_67.npy	0
				0242-000362575A-2018.6.13-2_2549_68.npy	0
				0242-000362575A-2018.6.13-2_2550_69.npy	0
				0242-000362575A-2018.6.13-2_2551_70.npy	0
				0263-002670333D-2018.3.27-2_2585_69.npy	1
				0263-002670333D-2018.3.27-2_2586_70.npy	1
				0263-002670333D-2018.3.27-2_2587_71.npy	1
				0263-002670333D-2018.3.27-2_2588_72.npy	0
				0263-002670333D-2018.3.27-2_2589_73.npy	0
				0263-002670333D-2018.3.27-2_2590_74.npy	0
				0263-002670333D-2018.3.27-2_2591_75.npy	0
				0265-002521878E-2017.11.30-2_2592_73.npy	0
				0265-002521878E-2017.11.30-2_2593_74.npy	0
				0265-002521878E-2017.11.30-2_2594_75.npy	0
				0265-002521878E-2017.11.30-2_2595_76.npy	0
				0265-002521878E-2017.12.12-2_2596_81.npy	0
				0265-002521878E-2017.12.12-2_2597_82.npy	0
				0265-002521878E-2017.12.12-2_2598_83.npy	0
				0265-002521878E-2017.12.12-2_2599_84.npy	0
				0265-002521878E-2017.12.12-2_2600_85.npy	0
				0268-000391277E-2018.1.2-4_2601_59.npy	1
				0268-000391277E-2018.1.2-4_2602_60.npy	1
				0268-000391277E-2018.1.2-4_2603_61.npy	1
				0268-000391277E-2018.1.2-4_2604_62.npy	1
				0268-000391277E-2018.1.2-4_2605_63.npy	1
				0269-002665967G-2018.3.5-2_2606_62.npy	0
				0269-002665967G-2018.3.5-2_2607_63.npy	0
				0269-002665967G-2018.3.5-2_2608_64.npy	0
				0269-002665967G-2018.3.5-2_2609_65.npy	1
				0269-002665967G-2018.3.5-2_2610_66.npy	1
				0269-002665967G-2018.3.5-2_2611_67.npy	0
				0273-002662140J-2018.1.16-3_2657_66.npy	0
				0273-002662140J-2018.1.16-3_2658_67.npy	0
				0273-002662140J-2018.1.16-3_2659_68.npy	0
				0273-002662140J-2018.1.16-3_2660_70.npy	0
				0273-002662140J-2018.1.16-3_2661_71.npy	0
				0273-002662140J-2018.1.16-3_2662_72.npy	1
				0273-002662140J-2018.1.16-4_2663_66.npy	0
				0273-002662140J-2018.1.16-4_2664_67.npy	0
				0273-002662140J-2018.1.16-4_2665_68.npy	0
				0273-002662140J-2018.1.16-4_2666_69.npy	0
				0273-002662140J-2018.1.16-4_2667_70.npy	0
				0273-002662140J-2018.1.16-4_2668_71.npy	0
				0273-002662140J-2018.1.16-4_2669_72.npy	1
				0294-001898965G-2017.5.2-2_2741_75.npy	0
				0294-001898965G-2017.5.2-2_2742_76.npy	0
				0294-001898965G-2017.5.2-2_2743_77.npy	1
				0294-001898965G-2017.5.2-2_2744_78.npy	1
				0294-001898965G-2017.5.23-2_2745_76.npy	0
				0294-001898965G-2017.5.23-2_2746_77.npy	0
				0294-001898965G-2017.5.23-2_2747_78.npy	0
				0294-001898965G-2017.5.23-2_2748_79.npy	0
				0294-001898965G-2017.5.23-2_2749_80.npy	0
				0294-001898965G-2017.5.23-2_2750_81.npy	1
				0294-001898965G-2017.5.23-2_2751_82.npy	1
				0294-001898965G-2017.8.22-2_2752_80.npy	0
				0294-001898965G-2017.8.22-2_2753_81.npy	0
				0294-001898965G-2017.8.22-2_2754_82.npy	0
				0294-001898965G-2017.8.22-2_2755_83.npy	1
				0294-001898965G-2017.8.22-2_2756_84.npy	1
				0297-000459778I-2013.1.15-1_2780_47.npy	0
				0297-000459778I-2013.1.15-1_2781_48.npy	0
				0297-000459778I-2013.1.21-2_2782_71.npy	0
				0297-000459778I-2013.1.21-2_2783_72.npy	0
				0297-000459778I-2013.1.21-2_2784_73.npy	0
				0297-000459778I-2013.1.21-2_2785_74.npy	1
				0297-000459778I-2013.1.21-2_2786_75.npy	1
				0297-000459778I-2013.1.21-2_2787_76.npy	1
				0297-000459778I-2013.1.21-2_2788_77.npy	1
				0297-000459778I-2013.5.9-2_3198_46.npy	0
				0297-000459778I-2013.5.9-2_3199_47.npy	0
				0297-000459778I-2013.5.9-2_3200_48.npy	1
				0297-000459778I-2016.12.21-2_2789_70.npy	0
				0297-000459778I-2016.12.21-2_2790_71.npy	0
				0297-000459778I-2016.12.21-2_2791_72.npy	0
				0297-000459778I-2016.12.21-2_2792_73.npy	0
				0297-000459778I-2016.12.21-2_2793_74.npy	0
				0297-000459778I-2016.12.21-2_2794_75.npy	1
				0297-000459778I-2017.4.13-2_2795_74.npy	0
				0297-000459778I-2017.4.13-2_2796_75.npy	0
				0297-000459778I-2017.4.13-2_2797_76.npy	0
				0297-000459778I-2017.4.13-2_2798_77.npy	0
				0297-000459778I-2017.4.13-2_2799_78.npy	0
				0306-002374547D-2017.6.8-2_2827_64.npy	0
				0306-002374547D-2017.6.8-2_2828_65.npy	0
				0306-002374547D-2017.6.8-2_2829_66.npy	0
				0306-002374547D-2017.6.8-2_2830_67.npy	0
				0306-002374547D-2017.6.8-2_2831_68.npy	0
				0306-002374547D-2017.6.8-2_2832_69.npy	0
				0306-002374547D-2017.6.8-2_2833_70.npy	0
				0306-002374547D-2017.6.8-2_2834_71.npy	0
				0306-002374547D-2017.6.8-2_2835_72.npy	0
				0306-002374547D-2017.6.8-2_2836_73.npy	0
				0306-002374547D-2017.6.8-2_2837_74.npy	1
				0308-001797224G-2017.7.15-4_2842_56.npy	0
				0308-001797224G-2017.7.15-4_2843_57.npy	1
				0308-001797224G-2017.7.15-4_2844_58.npy	1
				0308-001797224G-2017.7.15-4_2845_59.npy	1
				0308-001797224G-2017.7.15-4_2846_60.npy	1
				0308-001797224G-2017.7.15-4_2847_61.npy	1
				0308-001797224G-2017.7.15-4_2848_62.npy	1
				0308-001797224G-2017.7.15-4_2849_63.npy	1
				0308-001797224G-2017.7.15-4_2850_64.npy	1
				0308-001797224G-2017.7.15-4_2851_65.npy	1
				0308-001797224G-2017.7.15-4_2852_66.npy	1
				0308-001797224G-2017.7.15-4_2853_67.npy	1
				0308-001797224G-2017.7.15-4_2854_68.npy	1
				0308-001797224G-2017.7.15-4_2855_69.npy	1
				0308-001797224G-2017.7.15-4_2856_70.npy	1
				0308-001797224G-2017.7.15-4_2857_71.npy	0
				0313-002622099F-2017.7.11-2_2872_70.npy	0
				0313-002622099F-2017.7.11-2_2873_71.npy	0
				0313-002622099F-2017.7.11-2_2874_72.npy	0
				0313-002622099F-2017.7.11-2_2875_73.npy	0
				0313-002622099F-2017.7.11-2_2876_74.npy	0
				0313-002622099F-2017.7.11-2_2877_75.npy	0
				0313-002622099F-2017.7.11-2_2878_76.npy	0
				0313-002622099F-2017.7.11-2_2879_77.npy	0
				0313-002622099F-2017.7.11-2_2880_78.npy	0
				0313-002622099F-2017.7.11-2_2881_79.npy	0
				0315-002618386I-2017.6.6-3_2882_63.npy	1
				0315-002618386I-2017.6.6-3_2883_64.npy	1
				0315-002618386I-2017.6.6-3_2884_65.npy	1
				0315-002618386I-2017.6.6-3_2885_66.npy	1
				0315-002618386I-2017.6.6-3_2886_67.npy	1
				0315-002618386I-2017.6.6-3_2887_68.npy	1
				0315-002618386I-2017.6.6-4_2888_61.npy	1
				0315-002618386I-2017.6.6-4_2889_62.npy	1
				0315-002618386I-2017.6.6-4_2890_63.npy	1
				0315-002618386I-2017.6.6-4_2891_64.npy	1
				0315-002618386I-2017.6.6-4_2892_65.npy	0
				0315-002618386I-2017.6.6-4_2893_66.npy	0
				0315-002618386I-2017.6.6-4_2894_67.npy	1
				0318-002617052F-2017.5.12-4_2931_53.npy	0
				0318-002617052F-2017.5.12-4_2932_54.npy	0
				0318-002617052F-2017.5.12-4_2933_55.npy	1
				0318-002617052F-2017.5.12-4_2934_56.npy	1
				0318-002617052F-2017.5.12-4_2935_57.npy	0
				0325-002608529A-2017.3.28-3_2946_62.npy	0
				0325-002608529A-2017.3.28-3_2947_63.npy	0
				0325-002608529A-2017.3.28-3_2948_64.npy	0
				0325-002608529A-2017.3.28-3_2949_65.npy	0
				0325-002608529A-2017.3.28-3_2950_66.npy	0
				0325-002608529A-2017.3.28-4_2951_62.npy	0
				0325-002608529A-2017.3.28-4_2952_63.npy	0
				0325-002608529A-2017.3.28-4_2953_64.npy	0
				0325-002608529A-2017.3.28-4_2954_65.npy	0
				0325-002608529A-2017.3.28-4_2955_66.npy	0
				0328-002603705I-2017.3.21-4_2956_63.npy	0
				0328-002603705I-2017.3.21-4_2957_64.npy	0
				0328-002603705I-2017.3.21-4_2958_65.npy	0
				0328-002603705I-2017.3.21-4_2959_66.npy	0
				0328-002603705I-2017.3.21-4_2960_67.npy	0
				0335-001003357F-2017.3.9-4_2961_67.npy	1
				0335-001003357F-2017.3.9-4_2962_68.npy	1
				0335-001003357F-2017.3.9-4_2963_69.npy	1
				0335-001003357F-2017.3.9-4_2964_70.npy	1
				0335-001003357F-2017.3.9-4_2965_71.npy	1
				0335-001003357F-2017.3.9-4_2966_72.npy	1
				0335-001003357F-2017.3.9-4_2967_73.npy	1
				0338-002578102G-2017.2.13-2_2978_71.npy	0
				0338-002578102G-2017.2.13-2_2979_72.npy	1
				0338-002578102G-2017.2.13-2_2980_73.npy	1
				0338-002578102G-2017.2.13-2_2981_74.npy	1
				0338-002578102G-2017.2.13-2_2982_75.npy	1
				0338-002578102G-2017.2.13-2_2983_76.npy	1
				0338-002578102G-2017.2.13-2_2984_77.npy	1
				0338-002578102G-2017.2.13-2_2985_78.npy	1
				0338-002578102G-2017.2.13-2_2986_79.npy	1
				0338-002578102G-2017.2.13-2_2987_80.npy	1
				0338-002578102G-2017.2.13-2_2988_81.npy	1
				0340-002587793E-2017.1.6-4_2989_69.npy	1
				0340-002587793E-2017.1.6-4_2990_70.npy	1
				0340-002587793E-2017.1.6-4_2991_71.npy	1
				0340-002587793E-2017.1.6-4_2992_72.npy	1
				0340-002587793E-2017.1.6-4_2993_73.npy	1
				0340-002587793E-2017.1.6-4_2994_74.npy	1
				0340-002587793E-2017.1.6-4_2995_75.npy	1
				0340-002587793E-2017.1.6-4_2996_76.npy	1
				0340-002587793E-2017.1.6-4_2997_77.npy	1
				0340-002587793E-2017.1.6-4_2998_78.npy	1
				0340-002587793E-2017.1.6-4_2999_79.npy	1
				0340-002587793E-2017.1.6-4_3000_80.npy	1
				0340-002587793E-2017.1.6-4_3001_81.npy	1
				0340-002587793E-2017.1.6-4_3002_82.npy	1
				0340-002587793E-2017.1.6-4_3003_83.npy	1
				0340-002587793E-2017.1.6-4_3004_84.npy	1
				0350-002556685C-2016.11.8-2_3022_70.npy	0
				0350-002556685C-2016.11.8-2_3023_71.npy	1
				0350-002556685C-2016.11.8-2_3024_72.npy	1
				0350-002556685C-2016.11.8-2_3025_73.npy	0
				0350-002556685C-2016.11.8-2_3026_74.npy	0
				0350-002556685C-2016.11.8-2_3027_75.npy	0
				0350-002556685C-2016.11.8-2_3028_76.npy	1
				0350-002556685C-2016.11.8-2_3029_77.npy	1
				0350-002556685C-2016.11.8-2_3030_78.npy	1
				0350-002556685C-2016.8.4-2_10_81.npy	0
				0350-002556685C-2016.8.4-2_11_82.npy	0
				0350-002556685C-2016.8.4-2_3_74.npy	0
				0350-002556685C-2016.8.4-2_4_75.npy	0
				0350-002556685C-2016.8.4-2_5_76.npy	0
				0350-002556685C-2016.8.4-2_6_77.npy	0
				0350-002556685C-2016.8.4-2_7_78.npy	0
				0350-002556685C-2016.8.4-2_8_79.npy	1
				0350-002556685C-2016.8.4-2_9_80.npy	0
				0351-001645213E-2016.7.8-2_3031_65.npy	0
				0351-001645213E-2016.7.8-2_3032_66.npy	0
				0351-001645213E-2016.7.8-2_3033_67.npy	0
				0351-001645213E-2016.7.8-2_3034_68.npy	0
				0351-001645213E-2016.7.8-2_3035_69.npy	0
				0351-001645213E-2016.7.8-2_3036_70.npy	0
				0353-002560340B-2016.8.17-2_3041_67.npy	0
				0353-002560340B-2016.8.17-2_3042_68.npy	0
				0353-002560340B-2016.8.17-2_3043_69.npy	0
				0353-002560340B-2016.8.17-2_3044_70.npy	0
				0353-002560340B-2016.8.17-2_3045_71.npy	0
				0353-002560340B-2016.8.17-2_3046_72.npy	0
				0353-002560340B-2016.8.17-2_3047_73.npy	0
				0353-002560340B-2016.8.17-2_3048_74.npy	0
				0353-002560340B-2016.8.17-2_3049_75.npy	0
				0353-002560340B-2016.8.17-2_3050_76.npy	0
				0353-002560340B-2016.8.17-2_3051_77.npy	0
				0355-002290347F-2016.10.4-2_3052_68.npy	0
				0355-002290347F-2016.10.4-2_3053_69.npy	0
				0355-002290347F-2016.10.4-2_3054_70.npy	0
				0355-002290347F-2016.10.4-2_3055_71.npy	0
				0355-002290347F-2016.10.4-2_3056_72.npy	0
				0355-002290347F-2016.10.4-2_3057_73.npy	0
				0355-002290347F-2016.10.4-2_3058_74.npy	0
				0355-002290347F-2016.10.4-2_3059_75.npy	0
				0355-002290347F-2016.10.4-2_3060_76.npy	1
				0356-002575244H-2016.11.8-2_3061_65.npy	1
				0356-002575244H-2016.11.8-2_3062_66.npy	1
				0356-002575244H-2016.11.8-2_3063_67.npy	1
				0356-002575244H-2016.11.8-2_3064_68.npy	1
				0356-002575244H-2016.11.8-2_3065_69.npy	1
				0356-002575244H-2016.11.8-2_3066_70.npy	1
				0356-002575244H-2016.11.8-2_3067_71.npy	1
				0356-002575244H-2016.11.8-2_3068_72.npy	1
				0356-002575244H-2016.11.8-2_3069_73.npy	1
				0356-002575244H-2016.11.8-2_3070_74.npy	1
				0368-002529549C-2016.4.13-2_3071_74.npy	0
				0368-002529549C-2016.4.13-2_3072_75.npy	0
				0368-002529549C-2016.4.13-2_3073_76.npy	0
				0368-002529549C-2016.4.13-2_3074_77.npy	1
[truncated: 3,164 more rows]
